# Supplementary material for: Metagenomic Sequencing of Diamondback Moth Gut Microbiome Unveils Key Holobiont Adaptations for Herbivory
Source: Front Microbiol. 2017 Apr 26;8:663. doi: 10.3389/fmicb.2017.00663 (PMC5405146; doi:10.3389/fmicb.2017.00663)
Supplement: Supplementary file 1 [file Presentation1.zip]

Archive with 11 entries (10 files):
- Supplementary Figures/
- Supplementary Figures/Supplementary Figure 1.jpg
- Supplementary Figures/Supplementary Figure 10.png
- Supplementary Figures/Supplementary Figure 2.jpg
- Supplementary Figures/Supplementary Figure 3.jpg
- Supplementary Figures/Supplementary Figure 4.jpg
- Supplementary Figures/Supplementary Figure 5.jpg
- Supplementary Figures/Supplementary Figure 6.jpg
- Supplementary Figures/Supplementary Figure 7.png
- Supplementary Figures/Supplementary Figure 8.png
- Supplementary Figures/Supplementary Figure 9.png
