# Supplementary material for: Metagenomic Sequencing of Diamondback Moth Gut Microbiome Unveils Key Holobiont Adaptations for Herbivory
Source: Front Microbiol. 2017 Apr 26;8:663. doi: 10.3389/fmicb.2017.00663 (PMC5405146; doi:10.3389/fmicb.2017.00663)
Supplement: Supplementary file 2 [file Presentation2.zip]

Archive with 18 entries (17 files):
- Supplementary Tables/
- Supplementary Tables/Supplementary Table 1.xlsx
- Supplementary Tables/Supplementary Table 10.xlsx
- Supplementary Tables/Supplementary Table 11.xlsx
- Supplementary Tables/Supplementary Table 12.xlsx
- Supplementary Tables/Supplementary Table 13.xlsx
- Supplementary Tables/Supplementary Table 14.xlsx
- Supplementary Tables/Supplementary Table 15.xlsx
- Supplementary Tables/Supplementary Table 16.xlsx
- Supplementary Tables/Supplementary Table 17.xlsx
- Supplementary Tables/Supplementary Table 2.xlsx
- Supplementary Tables/Supplementary Table 3.xlsx
- Supplementary Tables/Supplementary Table 4.XLSX
- Supplementary Tables/Supplementary Table 5.xlsx
- Supplementary Tables/Supplementary Table 6.XLS
- Supplementary Tables/Supplementary Table 7.xlsx
- Supplementary Tables/Supplementary Table 8.xlsx
- Supplementary Tables/Supplementary Table 9.XLS
