# Supplementary material for: Metagenomic Sequencing of Diamondback Moth Gut Microbiome Unveils Key Holobiont Adaptations for Herbivory
Source: Front Microbiol. 2017 Apr 26;8:663. doi: 10.3389/fmicb.2017.00663 (PMC5405146; doi:10.3389/fmicb.2017.00663)
Supplement: Supplementary file 2 [file Presentation2.zip › Supplementary Tables/Supplementary Table 1.xlsx]

## Sheet: Sheet1
Supplementary Table 1. Numerical data of the P. xylostella gut microbiota metagenome
Stage-specific sample	Insert Size (bp)	Raw Reads (bp)	High-quality Reads (bp)	High-quality Reads Ratio	Effective Reads Data (bp)	Effective Reads Ratio
Adult	350	5256891600	4799255572	0.9129	1438393505	0.2736
Pupa	350	4560832400	4000450543	0.8771	1581141599	0.3467
Larva	350	5272511600	4852005291	0.9202	700616172	0.1329
*Insert Size: the length of the insert fragment for DNA sequencing; Raw Reads: the primitive reads collected from the sequencing machine; High-quality Reads Data: the data which produced by filter the low-quality reads from the raw reads data; High-quality Reads Ratio: the percentage of high-quality Reads Data in the Raw Reads Data; Effective Reads Data: the data which produced by filter DBM gene…
