# Supplementary material for: Metagenomic Sequencing of Diamondback Moth Gut Microbiome Unveils Key Holobiont Adaptations for Herbivory
Source: Front Microbiol. 2017 Apr 26;8:663. doi: 10.3389/fmicb.2017.00663 (PMC5405146; doi:10.3389/fmicb.2017.00663)
Supplement: Supplementary file 2 [file Presentation2.zip › Supplementary Tables/Supplementary Table 10.xlsx]

## Sheet: Sheet1
Supplementary Table 10. Family-based numerical comparison of the genes encoding carbohydrate-active enzymes in different species metagenomes
CAZy Family	Known activities		Number of genes identified
			PxL	PxP	PxA	Termite	Honeybee	Panda	Ant garden	Asian longhorned beetle
Cellulases
GH5	Cellulase, β-1,4-endoglucanase, β-1,3-glucosidase, β-1,4-endoxylanase, others		26	35	34	56	3	3	_	1.8
GH6	endoglucanase; cellobiohydrolase		0	0	0	_	_	_	_	0.5
GH7	endo-β-1,4-glucanase; others		0	0	0	_	_	_	1	_
GH9	endoglucanase; endo-β-1,3(4)-glucanase; β-glucosidase; others		1	1	1	9	_	_	3	0.2
GH44	endoglucanase; xyloglucanase		0	0	0	6	_	_	_	_
GH45	endoglucanase		0	0	0	4	_	_	_	0.02
Endohemicellulases
GH8	endoxylanases		15	17	17	5	_	2	3	1.3
GH10	endo-1,4-β-xylanase		0	0	0	46	_	2	_	1.4
GH11	endo-β-1,4-xylanase; endo-β-1,3-xylanase		0	0	0	14	_	_	_	0.6
GH12	endoglucanase; β-1,3-1,4-glucanase; others		2	2	2	_	_	_	_	_
GH26	β-mannanase; exo-β-1,4-mannobiohydrolase; others		0	0	0	15	1	_	2	0.5
GH28	polygalacturonase; rhamnogalacturonase; others		10	12	12	6	6	1	_	0.6
GH53	endo-β-1,4-galactanase		74	84	84	12	_	_	_	0.8
Debranching enzymes
GH51	endoglucanase; endo-β-1,4-xylanase; β-xylosidase; α-L-arabinofuranosidase		0	0	0	18	4	5	_	1.9
GH62	α-L-arabinofuranosidase		0	0	0	_	_	_	_	_
GH67	α-glucuronidase		0	0	0	10	_	2	_	0.2
Oligosaccharide-degrading enzymes
GH1	β-Glucosidase, β-galactosidase, β-mannosidase, others		67	74	73	22	64	101	14	12.7
GH2	β-Galactosidase, β-mannosidase, others		16	17	18	23	22	1	_	7.7
GH3	β-1,4-Glucosidase, β-1,4-xylosi dase, β-1,3-glucosidase, α-larabinofuranosidase, others		39	44	44	69	45	18	_	15.6
GH29	α-L-fucosidase; α-1,3/1,4-L-fucosidase		0	0	0	_	13	1	_	_
GH35	β-galactosidase; exo-β-glucosaminidase		4	5	5	3	3	4	1	1.5
GH38	α-mannosidase		19	22	22	11	20	10	_	2.7
GH39	α-L-iduronidase		64	74	74	3	2	9	_	0.9
GH42	β-galactosidase; α-L-arabinopyranosidase		2	2	2	24	_	18	_	_
GH43	β-xylosidase; arabinanase; others		14	16	16	16	18	_	_	4.8
GH52	β-xylosidase		0	0	0	3	_	_	_	_
Pectinases
GH28	polygalacturonase; rhamnogalacturonase; others		10	12	12	6	6	1	_	0.6
PL9	Pectate disaccharide-lyase		3	3	3	_	4	_	_	_
PL22	Oligogalacturonate lyase		3	3	3	_	5	_	_	_
Abbreviation: GH: glycoside hydrolase, PL: Polysaccharide Lyases, PxL: P. xylostella larval gut, PxP: P. xylostella pupal gut, PxA: P. xylostella adult gut, Termite: termite hindgut, Honeybee: honeybee gut, Panda: panda gut, Ant garden: leaf-cutter ant fungus gardens, Asian longhorned beetle: Anoplophora glabripennis gut, CAZy: carbohydrate-active enzymes (http://www.cazy.org). The different CAZy…
