# Supplementary material for: Metagenomic Sequencing of Diamondback Moth Gut Microbiome Unveils Key Holobiont Adaptations for Herbivory
Source: Front Microbiol. 2017 Apr 26;8:663. doi: 10.3389/fmicb.2017.00663 (PMC5405146; doi:10.3389/fmicb.2017.00663)
Supplement: Supplementary file 2 [file Presentation2.zip › Supplementary Tables/Supplementary Table 11.xlsx]

## Sheet: Sheet1
Supplementary Table 11. Lignocellulose biodegradation genes in the P. xylostella gut microbiota metagenome
KO ID	Pathway	Known activities	Gene number	Genus*
K01225	Cellulose biodegradation	cellulose 1,4-beta-cellobiosidase	1	Carnobacterium maltaromaticum
K01179	Cellulose biodegradation	endoglucanase	20	Enterobacter, Enterobacter hormaechei, Enterobacter cancerogenus, Enterobacter cloacae, Enterobacter asburiae
K01188	Cellulose biodegradation	beta-glucosidase	19	C.maltaromaticum, Enterobacter, Bacilli,
K01198	Xylan biodegradation	xylan 1,4-beta-xylosidase	8	E.asburiae, Enterobacter mori, E.cloacae
K01051	Pectin biodegradation	pectinesterase	4	C.maltaromaticum, Enterobacter
K01184	Pectin biodegradation	polygalacturonase	3	E.asburiae, Enterobacter
* Genus: the genes encoded by the bacteria symbiont.
