# Supplementary material for: Metagenomic Sequencing of Diamondback Moth Gut Microbiome Unveils Key Holobiont Adaptations for Herbivory
Source: Front Microbiol. 2017 Apr 26;8:663. doi: 10.3389/fmicb.2017.00663 (PMC5405146; doi:10.3389/fmicb.2017.00663)
Supplement: Supplementary file 2 [file Presentation2.zip › Supplementary Tables/Supplementary Table 12.xlsx]

## Sheet: Sheet1
Supplementary Table 12. Sequence identity matrix of 16S rRNA of cellulose-, xylan- and pectin- biodegrading bacteria identified from the P. xylostella gut
Seq->	DBMG1	DBMG2	DBMG3	DBMG4	DBMG5	DBMG6
DBMG1	ID	0.997	0.924	0.924	0.923	0.925
DBMG2	0.997	ID	0.923	0.924	0.922	0.924
DBMG3	0.924	0.923	ID	0.998	0.994	0.996
DBMG4	0.924	0.924	0.998	ID	0.993	0.995
DBMG5	0.923	0.922	0.994	0.993	ID	0.998
DBMG6	0.925	0.924	0.996	0.995	0.998	ID
*Seq->：16S rRNA sequences of different bacteria；DBMG1, DBMG2, DBMG3, DBMG4, DBMG5, DBMG6：The cellulose, xylan and pectin biodegradation bacteria isolated from P. xylostella gut.
