# Supplementary material for: Metagenomic Sequencing of Diamondback Moth Gut Microbiome Unveils Key Holobiont Adaptations for Herbivory
Source: Front Microbiol. 2017 Apr 26;8:663. doi: 10.3389/fmicb.2017.00663 (PMC5405146; doi:10.3389/fmicb.2017.00663)
Supplement: Supplementary file 2 [file Presentation2.zip › Supplementary Tables/Supplementary Table 13.xlsx]

## Sheet: Sheet1
Supplementary Table 13. Catechol-biodegrading genes in the P. xylostella gut microbiota
KO ID	Known activities	Gene number	Genus*
K03381	catechol 1,2-dioxygenase	2	E. asburiae
K01856	muconate cycloisomerase	6	E. asburiae， E. cloacae， Enterobacter
K03464	muconolactone D-isomerase	2	E. asburiae
K01055	3-oxoadipate enol-lactonase	7	E. asburiae， E. cloacae， E. cancerogenus
K01031	3-oxoadipate CoA-transferase	2	E. asburiae
K01032	3-oxoadipate CoA-transferase	2	E. asburiae
K00632	acetyl-CoA acyltransferase	15	Enterobacter， E. cloacae
K07823	3-oxoadipyl-CoA thiolase	1	Enterobacter
K14727	3-oxoadipate enol-lactonase / 4-carboxymuconolactone decarboxylase	6	E. asburiae， E. cloacae， E. cancerogenus
* Genus: the genes encoded by the bacteria symbiont.
