# Supplementary material for: Metagenomic Sequencing of Diamondback Moth Gut Microbiome Unveils Key Holobiont Adaptations for Herbivory
Source: Front Microbiol. 2017 Apr 26;8:663. doi: 10.3389/fmicb.2017.00663 (PMC5405146; doi:10.3389/fmicb.2017.00663)
Supplement: Supplementary file 2 [file Presentation2.zip › Supplementary Tables/Supplementary Table 14.xlsx]

## Sheet: Sheet1
Supplementary Table 14. Gene families participated in detoxification of benzoate and aromatic compounds in the P. xylostella gut microbiota
KO ID	Known activities	Gene number	Genus*
K05549	benzoate 1,2-dioxygenase alpha subunit	2	Gammaproteobacteria
K05550	benzoate 1,2-dioxygenase beta subunit	2	E. asburiae
K04110	benzoate-CoA ligase	2	Enterobacteriaceae, C. maltaromaticum
K07548	2-[hydroxy(phenyl)methyl]-succinyl-CoA dehydrogenase BbsD subunit	2	Enterobacteriaceae, E. cloacae
K10617	p-cumic alcohol dehydrogenase	2	Enterobacter, E. cloacae
K10619	p-cumate dioxygenase	2	E. asburiae
K10618	p-cumic aldehyde dehydrogenase	1	Enterobacter
K13774	citronellol/citronellal dehydrogenase	6	Enterobacter, E. cloacae
K00480	salicylate hydroxylase	3	Enterobacteriaceae
K10222	2,6-dioxo-6-phenylhexa-3-enoate hydrolase	2	Enterobacter, E. cloacae
K10680	N-ethylmaleimide reductase	8	Enterobacteriaceae, C. maltaromaticum
K10679	nitroreductase / dihydropteridine reductase	5	Enterobacter, E. asburiae
K10678	nitroreductase	7	Pantoea, Enterobacter, E. asburiae
* Genus: the genes encoded by the bacteria symbiont.
