# Supplementary material for: Metagenomic Sequencing of Diamondback Moth Gut Microbiome Unveils Key Holobiont Adaptations for Herbivory
Source: Front Microbiol. 2017 Apr 26;8:663. doi: 10.3389/fmicb.2017.00663 (PMC5405146; doi:10.3389/fmicb.2017.00663)
Supplement: Supplementary file 2 [file Presentation2.zip › Supplementary Tables/Supplementary Table 15.xlsx]

## Sheet: Sheet1
Supplementary Table 15. Genes participated in ROS detoxification in the P. xylostella gut microbiota
KO ID	Known activities	Gene number	Genus*
K04565	SOD	4	E. asburiae， E. cloacae， E. mori , Enterobacter
K04564	SOD	7	E. asburiae， E. cloacae，E. hormaechei, C. maltaromaticum
K03782	Catalase	4	E. asburiae， E. cloacae
K00429	Catalase	1	E. cloacae
K03781	Catalase	5	E. asburiae， E. cloacae，C. maltaromaticum
K07217	Catalase	4	E. asburiae， E. cloacae，E. mori
K00432	Peroxidase	6	E. asburiae， E. cloacae， Enterobacter
K07223	Peroxidase	7	E. asburiae， E. cloacae，E. mori
K11065	Peroxidase	5	E. asburiae， E. cloacae， Enterobacter
K05910	Peroxidase	1	C. maltaromaticum
K00433	Peroxidase	10	E. cancerogenus， E. cloacae， Enterobacter, C. maltaromaticum
* Genus: the genes encoded by the bacteria symbiont.
