# Supplementary material for: Metagenomic Sequencing of Diamondback Moth Gut Microbiome Unveils Key Holobiont Adaptations for Herbivory
Source: Front Microbiol. 2017 Apr 26;8:663. doi: 10.3389/fmicb.2017.00663 (PMC5405146; doi:10.3389/fmicb.2017.00663)
Supplement: Supplementary file 2 [file Presentation2.zip › Supplementary Tables/Supplementary Table 16.xlsx]

## Sheet: Sheet1
Supplementary Table 16. The COE and GST genes in the P. xylostella gut microbiota
KO ID	Known activities	Gene number	Genus*
K03927	COE	6	E. asburiae， E. cloacae， E. mori
K04097	GST	4	E. asburiae， E. cloacae，E. cancerogenus
K07393	GST	2	E. asburiae， E. cloacae
K00799	GST	31	E. asburiae， E. cloacae， E. mori, E. cancerogenus, E. hormaechei
* Genus: the genes encoded by the bacteria symbiont.
