# Supplementary material for: Metagenomic Sequencing of Diamondback Moth Gut Microbiome Unveils Key Holobiont Adaptations for Herbivory
Source: Front Microbiol. 2017 Apr 26;8:663. doi: 10.3389/fmicb.2017.00663 (PMC5405146; doi:10.3389/fmicb.2017.00663)
Supplement: Supplementary file 2 [file Presentation2.zip › Supplementary Tables/Supplementary Table 17.xlsx]

## Sheet: Sheet1
Supplementary Table 17. The amino acid biosynthesizing genes in the P. xylostella gut microbiota
KO ID	Pathway	KO name	Known activities	Gene number	Genus*
K00765	His	HisG	ATP phosphoribosyl transferase	5	Enterobacter, E. asburiae
K11755	His	HisIE	phosphoribosyl-ATP pyrophosphohydrolase / phosphoribosyl-AMP cyclohydrolase	4	Enterobacter, E. asburiae
K01814	His	HisA	phosphoribosylformimino-5-aminoimidazole carboxamide ribotide isomerase	4	Enterobacter, E. cloacae, E. asburiae
K02500	His	HisF	cyclase	4	Enterobacter, E. asburiae
K01089	His	HisB	imidazoleglycerol-phosphate dehydratase / histidinol-phosphatase	4	Enterobacteriaceae
K00817	His	HisC	histidinol-phosphate aminotransferase	5	Enterobacter
K00013	His	HisD	histidinol dehydrogenase	9	E. cloacae, Enterobacter
K00928	Thr	LysC	aspartate kinase	7	Enterobacter, C. maltaromaticum
K00133	Thr	Asd	aspartate-semialdehyde dehydrogenase	8	C.maltaromaticum, Enterobacter
K12524	Thr	ThrA	bifunctional aspartokinase / homoserine dehydrogenase	6	Enterobacter
K00872	Thr	ThrB	homoserine kinase	4	Enterobacter, E. asburiae
K01733	Thr	ThrC	threonine synthase	5	Enterobacter
K14260	Ala	AlaA	alanine-synthesizing transaminase	5	Enterobacter, E. cloacae
K00549	Met	MetE	5-methyltetrahydropteroyltriglutamate--homocysteine methyltransferase	5	Enterobacter
K01652	Val, Leu, Ile	ilvH	acetolactate synthase I/II/III large subunit	5	Enterobacter, E. cloacae, C. maltaromaticum
K00053	Val, Leu, Ile	ilvC	ketol-acid reductoisomerase	3	Enterobacter, C.maltaromaticum
K01687	Val, Leu, Ile	ilvD	dihydroxy-acid dehydratase	5	Enterobacter
K00826	Val, Leu, Ile	ilvE	branched-chain amino acid aminotransferase	3	E.asburiae, C. maltaromaticum
K01649	Leu	LeuA	2-isopropylmalate synthase	5	Enterobacter, E. asburiae
K01703	Leu	LeuC	3-isopropylmalate/(R)-2-methylmalate dehydratase large subunit	5	Enterobacter, Bacilli
K01704	Leu	LeuD	3-isopropylmalate/(R)-2-methylmalate dehydratase small subunit	4	Enterobacter, E. asburiae
K00052	Leu	LeuB	3-isopropylmalate dehydrogenase	4	C.maltaromaticum, Enterobacter
K14170	Tyr, Phe	pheA	chorismate mutase / prephenate dehydratase	3	Enterobacter
K04517	Tyr	tyrA2	prephenate dehydrogenase	1	C. maltaromaticum
K00832	Tyr, Phe	tyrB	aromatic-amino-acid transaminase	3	Enterobacter
K01713	Phe	pheC	cyclohexadienyl dehydratase	3	Enterobacter, E. cloacae
K01657	Trp	trpE	anthranilate synthase component I	6	C.maltaromaticum, Enterobacter
K00766	Trp	trpD	anthranilate phosphoribosyltransferase	4	Enterobacter , E. asburiae
K13498	Trp	trpCF	indole-3-glycerol phosphate synthase / phosphoribosylanthranilate isomerase	4	Enterobacter
K01695	Trp	trpA	tryptophan synthase alpha chain	4	Enterobacter, E. asburiae, C. maltaromaticum
* Genus: the genes encoded by the bacteria symbiont.
