# Supplementary material for: Metagenomic Sequencing of Diamondback Moth Gut Microbiome Unveils Key Holobiont Adaptations for Herbivory
Source: Front Microbiol. 2017 Apr 26;8:663. doi: 10.3389/fmicb.2017.00663 (PMC5405146; doi:10.3389/fmicb.2017.00663)
Supplement: Supplementary file 2 [file Presentation2.zip › Supplementary Tables/Supplementary Table 2.xlsx]

## Sheet: Sheet1
Supplementary Table 2. SOAP de novo assembling of the P. xylostella gut microbiota metagenome
Stage-specific sample	Contig Number	Length Sum (bp)	N50 (bp)	N90 (bp)	Max (bp)	Min (bp)
Adult	9568	20232934	4712	727	107080	500
Pupa	8383	15340739	2903	707	70256	500
Larva	12331	11234376	930	554	17280	500
*Contig Number: the number of the contigs with the length being more than 500 bp; Length Sum: the total length of the contigs of the specific stage; N50: the N50 length is defined as the length for which the collection of all contigs of that length or longer contains at least half of the total of the lengths of the contigs; N90: the N90 length is defined as the length for which the collection of …
