# Supplementary material for: Metagenomic Sequencing of Diamondback Moth Gut Microbiome Unveils Key Holobiont Adaptations for Herbivory
Source: Front Microbiol. 2017 Apr 26;8:663. doi: 10.3389/fmicb.2017.00663 (PMC5405146; doi:10.3389/fmicb.2017.00663)
Supplement: Supplementary file 2 [file Presentation2.zip › Supplementary Tables/Supplementary Table 3.xlsx]

## Sheet: Sheet1
Supplementary Table 3. Gene prediction based on the P. xylostella gut microbiota metagenome
Stage-specific sample	No. of ORFs	Accumulated length (bp)	Average Length (bp)	Complete ORFs /Total ORFs	No. of non-redundant genes
Adult	21040	16470486	783	0.5841	18197
Pupa	17937	13965828	779	0.45	18324
Larva	11747	5400972	460	0.2738	15046
*No. of ORFs: the amount of predicted ORFs with the length being more than 100 bp; Accumulated length: the total length of the ORFs of the specific stage; Average Length: the average length of the ORFs of the specific stage; Complete ORFs /Total ORFs: the percentage of the complete ORFs in the total ORFs. No. of non-redundant genes: The non-redundant genes were calculated by using the ORFs longer…
