# Supplementary material for: Metagenomic Sequencing of Diamondback Moth Gut Microbiome Unveils Key Holobiont Adaptations for Herbivory
Source: Front Microbiol. 2017 Apr 26;8:663. doi: 10.3389/fmicb.2017.00663 (PMC5405146; doi:10.3389/fmicb.2017.00663)
Supplement: Supplementary file 2 [file Presentation2.zip › Supplementary Tables/Supplementary Table 4.XLSX]

## Sheet: Kingdom
	Larva	Pupa	Adult
root;cellular organisms;Archaea	0.000345836	4.79489e-07	4.25195e-06
root;cellular organisms;Bacteria	0.877903	0.998632	0.997662
root;cellular organisms;Eukaryota	0.0238762	3.24799e-05	0.0002402
root;Viruses	0.0978752	0.00133527	0.00209389

## Sheet: Phylum
	Larva	Pupa	Adult
root;cellular organisms;Bacteria;Proteobacteria	0.94756	0.990841	0.996772
root;cellular organisms;Bacteria;Firmicutes	0.0234775	0.00930226	0.00312185
root;cellular organisms;Eukaryota;Ascomycota	0.0131431	1.56364e-05	0.000111815
root;cellular organisms;Bacteria;Cyanobacteria	0.01288	1.53914e-05	9.71188e-05
root;cellular organisms;Eukaryota;Basidiomycota	0.0017551	4.10651e-06	1.11003e-05
root;cellular organisms;Bacteria;Bacteroidetes	0.000557766	1.3187e-05	8.20668e-05
root;cellular organisms;Archaea;Euryarchaeota	0.000334716	4.84975e-07	3.18877e-06
root;cellular organisms;Bacteria;Chloroflexi	0.000214218	5.84485e-06	1.07875e-06
root;cellular organisms;Bacteria;Nitrospirae	5.34425e-05	1.82292e-05	0.000128557
root;cellular organisms;Bacteria;Actinobacteria	2.38675e-05	1.33672e-05	4.46015e-06

## Sheet: Class
	Larva	Pupa	Adult
root;cellular organisms;Archaea;Euryarchaeota;Halobacteria	0.000338941	4.8745e-07	3.20897e-06
root;cellular organisms;Bacteria;Actinobacteria;Actinobacteria	2.41687e-05	1.34354e-05	4.48841e-06
root;cellular organisms;Bacteria;Bacteroidetes;Bacteroidia	4.05296e-05	3.65441e-06	7.54825e-05
root;cellular organisms;Bacteria;Bacteroidetes;Flavobacteriia	0.000482318	2.65426e-07	5.24205e-06
root;cellular organisms;Bacteria;Chloroflexi;Ktedonobacteria	0	5.87468e-06	1.08559e-06
root;cellular organisms;Bacteria;Chloroflexi;Thermomicrobia	0.000216922	0	0
root;cellular organisms;Bacteria;Firmicutes;Bacilli	0.0210525	0.00887074	0.00284247
root;cellular organisms;Bacteria;Firmicutes;Clostridia	0.00242681	0.000376808	0.000260805
root;cellular organisms;Bacteria;Firmicutes;Erysipelotrichi	8.05103e-06	5.31894e-06	1.57213e-06
root;cellular organisms;Bacteria;Nitrospirae;Nitrospira	5.41171e-05	1.83222e-05	0.000129371
root;cellular organisms;Bacteria;Proteobacteria;Alphaproteobacteria	0.000804403	0.000189417	0.00026475
root;cellular organisms;Bacteria;Proteobacteria;Betaproteobacteria	0.004428	0.00061922	0.00127026
root;cellular organisms;Bacteria;Proteobacteria;Deltaproteobacteria	0.000219019	0.000143148	0.000164025
root;cellular organisms;Bacteria;Proteobacteria;Gammaproteobacteria	0.948034	0.989277	0.995257
root;cellular organisms;Eukaryota;Apicomplexa;Aconoidasida	0.00425226	6.3495e-06	4.3431e-05
root;cellular organisms;Eukaryota;Apicomplexa;Coccidia	0.0030685	2.72499e-06	2.89776e-05
root;cellular organisms;Eukaryota;Ascomycota;Eurotiomycetes	0.00174497	2.33719e-06	1.09335e-05
root;cellular organisms;Eukaryota;Ascomycota;Leotiomycetes	0.00366825	2.72211e-06	2.64654e-05
root;cellular organisms;Eukaryota;Ascomycota;Saccharomycetes	0.00106827	1.42141e-06	8.28922e-06
root;cellular organisms;Eukaryota;Ascomycota;Sordariomycetes	0.00568085	8.11913e-06	4.89434e-05

## Sheet: Order
	Larva	Pupa	Adult
root;cellular organisms;Archaea;Euryarchaeota;Halobacteria;Halobacteriales	0.000320023	4.90452e-07	3.226e-06
root;cellular organisms;Bacteria;Actinobacteria;Actinobacteria;Actinomycetales	2.28198e-05	1.35182e-05	4.51223e-06
root;cellular organisms;Bacteria;Bacteroidetes;Bacteroidia;Bacteroidales	3.82675e-05	3.67692e-06	7.58832e-05
root;cellular organisms;Bacteria;Bacteroidetes;Flavobacteriia;Flavobacteriales	0.000455398	2.67061e-07	5.26988e-06
root;cellular organisms;Bacteria;Chloroflexi;Ktedonobacteria;Ktedonobacterales	0	5.91086e-06	1.09135e-06
root;cellular organisms;Bacteria;Chloroflexi;Thermomicrobia;Sphaerobacterales	0.000204815	0	0
root;cellular organisms;Bacteria;Cyanobacteria;Chroococcales	0.0035756	3.62525e-06	3.21671e-05
root;cellular organisms;Bacteria;Cyanobacteria;Nostocales	0.00829393	1.13162e-05	6.1572e-05
root;cellular organisms;Bacteria;Cyanobacteria;Oscillatoriales	0.000445063	6.23855e-07	4.51383e-06
root;cellular organisms;Bacteria;Firmicutes;Bacilli;Bacillales	0.00273374	0.000161744	0.000136735
root;cellular organisms;Bacteria;Firmicutes;Bacilli;Lactobacillales	0.0168033	0.00853858	0.00267952
root;cellular organisms;Bacteria;Firmicutes;Clostridia;Clostridiales	0.00216213	0.000334156	0.000184028
root;cellular organisms;Bacteria;Firmicutes;Clostridia;Thermoanaerobacterales	0.000129228	4.49737e-05	7.81615e-05
root;cellular organisms;Bacteria;Firmicutes;Erysipelotrichi;Erysipelotrichales	7.60167e-06	5.3517e-06	1.58047e-06
root;cellular organisms;Bacteria;Nitrospirae;Nitrospira;Nitrospirales	5.10966e-05	1.84351e-05	0.000130058
root;cellular organisms;Bacteria;Proteobacteria;Alphaproteobacteria;Rhizobiales	0.000633996	8.6575e-05	0.000171024
root;cellular organisms;Bacteria;Proteobacteria;Alphaproteobacteria;Sphingomonadales	0.00012551	0.000104009	9.51312e-05
root;cellular organisms;Bacteria;Proteobacteria;Betaproteobacteria;Burkholderiales	0.00207698	0.000552628	0.000995257
root;cellular organisms;Bacteria;Proteobacteria;Betaproteobacteria;Methylophilales	0.000183747	0	0
root;cellular organisms;Bacteria;Proteobacteria;Betaproteobacteria;Nitrosomonadales	4.0707e-05	1.78059e-05	0.000112333
root;cellular organisms;Bacteria;Proteobacteria;Betaproteobacteria;Rhodocyclales	0.00174609	2.11579e-06	1.90859e-05
root;cellular organisms;Bacteria;Proteobacteria;Deltaproteobacteria;Desulfobacterales	0.000128853	3.94767e-05	9.4719e-05
root;cellular organisms;Bacteria;Proteobacteria;Deltaproteobacteria;Myxococcales	7.7942e-05	0.000104553	7.0177e-05
root;cellular organisms;Bacteria;Proteobacteria;Gammaproteobacteria;Aeromonadales	0.000159069	0.000111426	0.000341967
root;cellular organisms;Bacteria;Proteobacteria;Gammaproteobacteria;Alteromonadales	0.0007441	8.0819e-05	0.000250998
root;cellular organisms;Bacteria;Proteobacteria;Gammaproteobacteria;Cardiobacteriales	0	4.69771e-06	1.54498e-06
root;cellular organisms;Bacteria;Proteobacteria;Gammaproteobacteria;Chromatiales	1.47489e-05	1.26512e-05	7.23038e-05
root;cellular organisms;Bacteria;Proteobacteria;Gammaproteobacteria;Enterobacteriales	0.884609	0.987077	0.990479
root;cellular organisms;Bacteria;Proteobacteria;Gammaproteobacteria;Oceanospirillales	0.000121586	3.75934e-05	6.80236e-05
root;cellular organisms;Bacteria;Proteobacteria;Gammaproteobacteria;Pasteurellales	8.74291e-05	6.07874e-05	0.000153219
root;cellular organisms;Bacteria;Proteobacteria;Gammaproteobacteria;Pseudomonadales	0.000444344	0.000284288	0.000523966
root;cellular organisms;Bacteria;Proteobacteria;Gammaproteobacteria;Thiotrichales	0	1.04159e-05	2.08978e-05
root;cellular organisms;Bacteria;Proteobacteria;Gammaproteobacteria;Vibrionales	0.000877085	0.000384045	0.0007537
root;cellular organisms;Bacteria;Proteobacteria;Gammaproteobacteria;Xanthomonadales	0.000362885	0.00011483	0.000294381
root;cellular organisms;Eukaryota;Albuginales	0.00135918	6.5531e-07	1.66381e-05
root;cellular organisms;Eukaryota;Apicomplexa;Aconoidasida;Haemosporida	0.00401492	6.38861e-06	4.36615e-05
root;cellular organisms;Eukaryota;Apicomplexa;Coccidia;Eucoccidiorida	0.00289723	2.74178e-06	2.91314e-05
root;cellular organisms;Eukaryota;Ascomycota;Eurotiomycetes;Chaetothyriales	0.0011346	1.75721e-06	6.92561e-06
root;cellular organisms;Eukaryota;Ascomycota;Eurotiomycetes;Onygenales	0.000512974	5.94374e-07	4.06595e-06
root;cellular organisms;Eukaryota;Ascomycota;Leotiomycetes;Helotiales	0.00346351	2.73888e-06	2.66059e-05
root;cellular organisms;Eukaryota;Ascomycota;Saccharomycetes;Saccharomycetales	0.00100864	1.43017e-06	8.33322e-06
root;cellular organisms;Eukaryota;Ascomycota;Sordariomycetes;Hypocreales	0.0035699	1.93945e-06	2.90122e-05
root;cellular organisms;Eukaryota;Ascomycota;Sordariomycetes;Sordariales	0.000871191	1.55078e-06	1.22405e-05
root;cellular organisms;Eukaryota;Basidiomycota;Mixiales	0.00167806	4.15288e-06	1.12299e-05
root;Viruses;Caudovirales	0.0504467	0.00122257	0.002104
root;Viruses;Mononegavirales	0.000459595	1.69799e-05	1.19961e-05

## Sheet: Family
	Larva	Pupa	Adult
root;cellular organisms;Archaea;Euryarchaeota;Halobacteria;Halobacteriales;Halobacteriaceae	0.000309933	4.90956e-07	3.226e-06
root;cellular organisms;Bacteria;Actinobacteria;Actinobacteria;Actinomycetales;Beutenbergiaceae	2.21002e-05	1.35321e-05	4.51223e-06
root;cellular organisms;Bacteria;Bacteroidetes;Bacteroidia;Bacteroidales;Prevotellaceae	3.70609e-05	3.6807e-06	7.58832e-05
root;cellular organisms;Bacteria;Bacteroidetes;Flavobacteriia;Flavobacteriales;Flavobacteriaceae	0.000441038	2.67336e-07	5.26988e-06
root;cellular organisms;Bacteria;Chloroflexi;Ktedonobacteria;Ktedonobacterales;Ktedonobacteraceae	0	5.91694e-06	1.09135e-06
root;cellular organisms;Bacteria;Chloroflexi;Thermomicrobia;Sphaerobacterales;Sphaerobacteraceae	0.000198357	0	0
root;cellular organisms;Bacteria;Cyanobacteria;Nostocales;Nostocaceae	0.00803241	1.13278e-05	6.1572e-05
root;cellular organisms;Bacteria;Firmicutes;Bacilli;Bacillales;Bacillaceae	0.00228318	8.57889e-05	0.000107791
root;cellular organisms;Bacteria;Firmicutes;Bacilli;Bacillales;Listeriaceae	0.000113798	4.92378e-05	2.40207e-05
root;cellular organisms;Bacteria;Firmicutes;Bacilli;Bacillales;Paenibacillaceae	0.000209931	5.02672e-06	1.16576e-06
root;cellular organisms;Bacteria;Firmicutes;Bacilli;Bacillales;Staphylococcaceae	4.06276e-05	2.18572e-05	3.75734e-06
root;cellular organisms;Bacteria;Firmicutes;Bacilli;Lactobacillales;Carnobacteriaceae	0.0151345	0.008045	0.00242386
root;cellular organisms;Bacteria;Firmicutes;Bacilli;Lactobacillales;Enterococcaceae	0.000510362	0.000227875	0.00013325
root;cellular organisms;Bacteria;Firmicutes;Bacilli;Lactobacillales;Lactobacillaceae	6.37232e-05	9.89425e-06	2.90226e-05
root;cellular organisms;Bacteria;Firmicutes;Bacilli;Lactobacillales;Leuconostocaceae	9.38653e-05	2.09095e-06	0
root;cellular organisms;Bacteria;Firmicutes;Bacilli;Lactobacillales;Streptococcaceae	6.35869e-05	2.21361e-05	5.72374e-06
root;cellular organisms;Bacteria;Firmicutes;Clostridia;Clostridiales;Clostridiaceae	0.00178701	1.01882e-05	2.54812e-05
root;cellular organisms;Bacteria;Firmicutes;Clostridia;Clostridiales;Lachnospiraceae	0.000267852	0.000319571	0.000149661
root;cellular organisms;Bacteria;Firmicutes;Clostridia;Clostridiales;Peptococcaceae	9.00078e-06	4.14371e-06	1.05398e-06
root;cellular organisms;Bacteria;Firmicutes;Clostridia;Clostridiales;Peptostreptococcaceae	3.00942e-05	5.95894e-07	7.83106e-06
root;cellular organisms;Bacteria;Firmicutes;Clostridia;Thermoanaerobacterales;Thermoanaerobacteraceae	0.000125154	4.50199e-05	7.81615e-05
root;cellular organisms;Bacteria;Firmicutes;Erysipelotrichi;Erysipelotrichales;Erysipelotrichaceae	7.36198e-06	5.3572e-06	1.58047e-06
root;cellular organisms;Bacteria;Nitrospirae;Nitrospira;Nitrospirales;Nitrospiraceae	4.94855e-05	1.8454e-05	0.000130058
root;cellular organisms;Bacteria;Proteobacteria;Alphaproteobacteria;Rhizobiales;Beijerinckiaceae	0.0004524	7.99816e-07	4.83504e-06
root;cellular organisms;Bacteria;Proteobacteria;Alphaproteobacteria;Rhizobiales;Bradyrhizobiaceae	0	3.48881e-06	3.12346e-05
root;cellular organisms;Bacteria;Proteobacteria;Alphaproteobacteria;Rhizobiales;Phyllobacteriaceae	8.1622e-06	2.24247e-06	2.59653e-05
root;cellular organisms;Bacteria;Proteobacteria;Alphaproteobacteria;Rhizobiales;Rhizobiaceae	0.000153443	8.01329e-05	0.000108989
root;cellular organisms;Bacteria;Proteobacteria;Alphaproteobacteria;Sphingomonadales;Sphingomonadaceae	0.000121553	0.000104116	9.51312e-05
root;cellular organisms;Bacteria;Proteobacteria;Betaproteobacteria;Burkholderiales;Alcaligenaceae	0.000110216	9.9718e-05	7.03217e-05
root;cellular organisms;Bacteria;Proteobacteria;Betaproteobacteria;Burkholderiales;Burkholderiaceae	0.00163727	0.000328666	0.000320706
root;cellular organisms;Bacteria;Proteobacteria;Betaproteobacteria;Burkholderiales;Comamonadaceae	0.000264004	0.000124812	0.000604229
root;cellular organisms;Bacteria;Proteobacteria;Betaproteobacteria;Methylophilales;Methylophilaceae	0.000177953	0	0
root;cellular organisms;Bacteria;Proteobacteria;Betaproteobacteria;Nitrosomonadales;Nitrosomonadaceae	3.94234e-05	1.78242e-05	0.000112333
root;cellular organisms;Bacteria;Proteobacteria;Betaproteobacteria;Rhodocyclales;Rhodocyclaceae	0.00169103	2.11796e-06	1.90859e-05
root;cellular organisms;Bacteria;Proteobacteria;Deltaproteobacteria;Desulfobacterales;Desulfobacteraceae	0	2.30158e-06	2.01645e-05
root;cellular organisms;Bacteria;Proteobacteria;Deltaproteobacteria;Desulfobacterales;Desulfobulbaceae	0.00012479	3.72156e-05	7.45545e-05
root;cellular organisms;Bacteria;Proteobacteria;Deltaproteobacteria;Myxococcales;Cystobacteraceae	7.54843e-05	0.00010466	7.0177e-05
root;cellular organisms;Bacteria;Proteobacteria;Gammaproteobacteria;Aeromonadales;Aeromonadaceae	0.000154053	0.00011154	0.000341967
root;cellular organisms;Bacteria;Proteobacteria;Gammaproteobacteria;Alteromonadales;Alteromonadaceae	0	3.12248e-06	2.47918e-05
root;cellular organisms;Bacteria;Proteobacteria;Gammaproteobacteria;Alteromonadales;Pseudoalteromonadaceae	0.00062154	4.74702e-06	6.93155e-06
root;cellular organisms;Bacteria;Proteobacteria;Gammaproteobacteria;Alteromonadales;Shewanellaceae	9.90966e-05	7.30326e-05	0.000219275
root;cellular organisms;Bacteria;Proteobacteria;Gammaproteobacteria;Cardiobacteriales;Cardiobacteriaceae	0	4.70253e-06	1.54498e-06
root;cellular organisms;Bacteria;Proteobacteria;Gammaproteobacteria;Chromatiales;Chromatiaceae	1.42838e-05	1.26642e-05	7.23038e-05
root;cellular organisms;Bacteria;Proteobacteria;Gammaproteobacteria;Enterobacteriales;Enterobacteriaceae	0.856716	0.988091	0.990479
root;cellular organisms;Bacteria;Proteobacteria;Gammaproteobacteria;Oceanospirillales;Alcanivoracaceae	0.000117752	3.76321e-05	6.80236e-05
root;cellular organisms;Bacteria;Proteobacteria;Gammaproteobacteria;Pasteurellales;Pasteurellaceae	8.46723e-05	6.08499e-05	0.000153219
root;cellular organisms;Bacteria;Proteobacteria;Gammaproteobacteria;Pseudomonadales;Moraxellaceae	0.000121037	0.000130599	0.000102579
root;cellular organisms;Bacteria;Proteobacteria;Gammaproteobacteria;Pseudomonadales;Pseudomonadaceae	0.000309296	0.000153981	0.000421386
root;cellular organisms;Bacteria;Proteobacteria;Gammaproteobacteria;Thiotrichales;Piscirickettsiaceae	0	1.04266e-05	2.08978e-05
root;cellular organisms;Bacteria;Proteobacteria;Gammaproteobacteria;Vibrionales;Vibrionaceae	0.000849429	0.000384439	0.0007537
root;cellular organisms;Bacteria;Proteobacteria;Gammaproteobacteria;Xanthomonadales;Xanthomonadaceae	0.000351443	0.000114948	0.000294381
root;cellular organisms;Eukaryota;Albuginales;Albuginaceae	0.00131632	6.55984e-07	1.66381e-05
root;cellular organisms;Eukaryota;Ascomycota;Eurotiomycetes;Chaetothyriales;Herpotrichiellaceae	0.00109883	1.75901e-06	6.92561e-06
root;cellular organisms;Eukaryota;Ascomycota;Eurotiomycetes;Onygenales;Arthrodermataceae	0.000496799	5.94985e-07	4.06595e-06
root;cellular organisms;Eukaryota;Ascomycota;Leotiomycetes;Helotiales;Dermateaceae	0.0033543	2.74169e-06	2.66059e-05
root;cellular organisms;Eukaryota;Ascomycota;Saccharomycetes;Saccharomycetales;Debaryomycetaceae	0.000834108	1.28545e-06	5.83578e-06
root;cellular organisms;Eukaryota;Basidiomycota;Mixiales;Mixiaceae	0.00162515	4.15715e-06	1.12299e-05
root;Viruses;Baculoviridae	0.0507898	0.000124318	4.95764e-06
root;Viruses;Caudovirales;Myoviridae	0.0476223	0.000639227	0.000966405
root;Viruses;Caudovirales;Podoviridae	0.000669363	0.000313694	0.000362365
root;Viruses;Caudovirales;Siphoviridae	0.000375552	0.000270901	0.000775234
root;Viruses;Mimiviridae	0.0005804	0	2.56467e-06
root;Viruses;Mononegavirales;Rhabdoviridae	0.000445103	1.69974e-05	1.19961e-05
root;Viruses;Retroviridae	0.000211595	3.30772e-07	2.60814e-06

## Sheet: Genus
	Larva	Pupa	Adult
root;cellular organisms;Archaea;Euryarchaeota;Halobacteria;Halobacteriales;Halobacteriaceae;Halobacterium	0.000443903	7.23789e-07	4.64663e-06
root;cellular organisms;Bacteria;Actinobacteria;Actinobacteria;Actinomycetales;Beutenbergiaceae;Beutenbergia	3.16532e-05	1.99496e-05	6.49927e-06
root;cellular organisms;Bacteria;Bacteroidetes;Bacteroidia;Bacteroidales;Prevotellaceae;Prevotella	5.30807e-05	5.42624e-06	0.0001093
root;cellular organisms;Bacteria;Bacteroidetes;Flavobacteriia;Flavobacteriales;Flavobacteriaceae;Aquimarina	0.000631681	3.94118e-07	7.59056e-06
root;cellular organisms;Bacteria;Chloroflexi;Ktedonobacteria;Ktedonobacterales;Ktedonobacteraceae;Ktedonobacter	0	8.723e-06	1.57195e-06
root;cellular organisms;Bacteria;Chloroflexi;Thermomicrobia;Sphaerobacterales;Sphaerobacteraceae;Nitrolancetus	0.000284098	0	0
root;cellular organisms;Bacteria;Cyanobacteria;Chroococcales;Cyanothece	0.00495971	5.34999e-06	4.63325e-05
root;cellular organisms;Bacteria;Cyanobacteria;Nostocales;Nostocaceae;Nostoc	0.0115045	1.66999e-05	8.86862e-05
root;cellular organisms;Bacteria;Cyanobacteria;Oscillatoriales;Moorea	0.000617345	9.20659e-07	6.50157e-06
root;cellular organisms;Bacteria;Firmicutes;Bacilli;Bacillales;Bacillaceae;Bacillus	0.00327011	0.00011914	0.000153448
root;cellular organisms;Bacteria;Firmicutes;Bacilli;Bacillales;Listeriaceae;Listeria	0.000110083	4.86268e-05	3.18102e-05
root;cellular organisms;Bacteria;Firmicutes;Bacilli;Bacillales;Paenibacillaceae;Paenibacillus	0.000300676	7.41061e-06	1.67912e-06
root;cellular organisms;Bacteria;Firmicutes;Bacilli;Bacillales;Staphylococcaceae;Jeotgalicoccus	7.23904e-06	6.19675e-06	1.70496e-06
root;cellular organisms;Bacteria;Firmicutes;Bacilli;Bacillales;Staphylococcaceae;Macrococcus	6.99684e-06	8.98413e-06	1.09861e-06
root;cellular organisms;Bacteria;Firmicutes;Bacilli;Bacillales;Staphylococcaceae;Staphylococcus	4.39534e-05	1.70419e-05	2.60838e-06
root;cellular organisms;Bacteria;Firmicutes;Bacilli;Lactobacillales;Carnobacteriaceae;Carnobacterium	0.0216766	0.0118603	0.00349124
root;cellular organisms;Bacteria;Firmicutes;Bacilli;Lactobacillales;Enterococcaceae;Enterococcus	0.000721877	0.000327048	0.000177652
root;cellular organisms;Bacteria;Firmicutes;Bacilli;Lactobacillales;Enterococcaceae;Melissococcus	9.09251e-06	8.89526e-06	1.42766e-05
root;cellular organisms;Bacteria;Firmicutes;Bacilli;Lactobacillales;Lactobacillaceae;Lactobacillus	9.12681e-05	1.45865e-05	4.18032e-05
root;cellular organisms;Bacteria;Firmicutes;Bacilli;Lactobacillales;Leuconostocaceae;Leuconostoc	0.000134439	3.08257e-06	0
root;cellular organisms;Bacteria;Firmicutes;Bacilli;Lactobacillales;Streptococcaceae;Lactococcus	1.68049e-05	8.90519e-06	2.85851e-06
root;cellular organisms;Bacteria;Firmicutes;Bacilli;Lactobacillales;Streptococcaceae;Streptococcus	7.42679e-05	2.37289e-05	5.38578e-06
root;cellular organisms;Bacteria;Firmicutes;Clostridia;Clostridiales;Clostridiaceae;Alkaliphilus	0.000336589	4.20009e-07	5.93208e-06
root;cellular organisms;Bacteria;Firmicutes;Clostridia;Clostridiales;Clostridiaceae;Clostridium	0.00222287	1.45998e-05	3.07702e-05
root;cellular organisms;Bacteria;Firmicutes;Clostridia;Clostridiales;Lachnospiraceae;Cellulosilyticum	0.000372627	0.000466751	0.000214271
root;cellular organisms;Bacteria;Firmicutes;Clostridia;Clostridiales;Peptococcaceae;Desulfotomaculum	1.28914e-05	6.10883e-06	1.51811e-06
root;cellular organisms;Bacteria;Firmicutes;Clostridia;Thermoanaerobacterales;Thermoanaerobacteraceae;Thermoanaerobacter	0.000179252	6.63703e-05	0.000112581
root;cellular organisms;Bacteria;Nitrospirae;Nitrospira;Nitrospirales;Nitrospiraceae;Leptospirillum	7.08759e-05	2.72057e-05	0.000187331
root;cellular organisms;Bacteria;Proteobacteria;Alphaproteobacteria;Rhizobiales;Beijerinckiaceae;Beijerinckia	0.000647953	1.17912e-06	6.96423e-06
root;cellular organisms;Bacteria;Proteobacteria;Alphaproteobacteria;Rhizobiales;Bradyrhizobiaceae;Bradyrhizobium	0	5.14335e-06	4.49892e-05
root;cellular organisms;Bacteria;Proteobacteria;Alphaproteobacteria;Rhizobiales;Phyllobacteriaceae;Mesorhizobium	1.16904e-05	3.30594e-06	3.73996e-05
root;cellular organisms;Bacteria;Proteobacteria;Alphaproteobacteria;Rhizobiales;Rhizobiaceae;Rhizobium	0.00021977	0.000118135	0.000156984
root;cellular organisms;Bacteria;Proteobacteria;Alphaproteobacteria;Sphingomonadales;Sphingomonadaceae;Sphingomonas	0.000174095	0.000153492	0.000137024
root;cellular organisms;Bacteria;Proteobacteria;Betaproteobacteria;Burkholderiales;Alcaligenaceae;Advenella	0.000157858	0.000147009	0.000101289
root;cellular organisms;Bacteria;Proteobacteria;Betaproteobacteria;Burkholderiales;Burkholderiaceae;Burkholderia	0.00143182	0.000397912	0.000128611
root;cellular organisms;Bacteria;Proteobacteria;Betaproteobacteria;Burkholderiales;Burkholderiaceae;Cupriavidus	0.000210371	7.4611e-05	0.000284093
root;cellular organisms;Bacteria;Proteobacteria;Betaproteobacteria;Burkholderiales;Burkholderiaceae;Ralstonia	0.000702795	1.20101e-05	4.92305e-05
root;cellular organisms;Bacteria;Proteobacteria;Betaproteobacteria;Burkholderiales;Comamonadaceae;Alicycliphilus	0.00013528	3.30862e-05	0.000187474
root;cellular organisms;Bacteria;Proteobacteria;Betaproteobacteria;Burkholderiales;Comamonadaceae;Comamonas	0.000138921	0.000123029	0.000492015
root;cellular organisms;Bacteria;Proteobacteria;Betaproteobacteria;Burkholderiales;Comamonadaceae;Curvibacter	0.000103922	2.78881e-05	0.000190823
root;cellular organisms;Bacteria;Proteobacteria;Betaproteobacteria;Methylophilales;Methylophilaceae;Methylobacillus	0.000254875	0	0
root;cellular organisms;Bacteria;Proteobacteria;Betaproteobacteria;Nitrosomonadales;Nitrosomonadaceae;Nitrosomonas	5.64645e-05	2.62772e-05	0.0001618
root;cellular organisms;Bacteria;Proteobacteria;Betaproteobacteria;Rhodocyclales;Rhodocyclaceae;Aromatoleum	0.00242199	3.12239e-06	2.74908e-05
root;cellular organisms;Bacteria;Proteobacteria;Deltaproteobacteria;Desulfobacterales;Desulfobacteraceae;Desulfococcus	0	3.39309e-06	2.90443e-05
root;cellular organisms;Bacteria;Proteobacteria;Deltaproteobacteria;Desulfobacterales;Desulfobulbaceae;Desulfobulbus	0.000178731	5.48649e-05	0.000107386
root;cellular organisms;Bacteria;Proteobacteria;Deltaproteobacteria;Myxococcales;Cystobacteraceae;Stigmatella	0.000108113	0.000154295	0.000101081
root;cellular organisms;Bacteria;Proteobacteria;Gammaproteobacteria;Aeromonadales;Aeromonadaceae;Aeromonas	0.000220644	0.000164437	0.000492558
root;cellular organisms;Bacteria;Proteobacteria;Gammaproteobacteria;Alteromonadales;Alteromonadaceae;Alishewanella	0	4.6033e-06	3.57094e-05
root;cellular organisms;Bacteria;Proteobacteria;Gammaproteobacteria;Alteromonadales;Pseudoalteromonadaceae;Pseudoalteromonas	0.000890206	6.99826e-06	9.98398e-06
root;cellular organisms;Bacteria;Proteobacteria;Gammaproteobacteria;Alteromonadales;Shewanellaceae;Shewanella	0.000141932	0.000107668	0.000315836
root;cellular organisms;Bacteria;Proteobacteria;Gammaproteobacteria;Cardiobacteriales;Cardiobacteriaceae;Cardiobacterium	0	6.93268e-06	2.22534e-06
root;cellular organisms;Bacteria;Proteobacteria;Gammaproteobacteria;Chromatiales;Chromatiaceae;Thiorhodococcus	2.04582e-05	1.50108e-05	7.78967e-05
root;cellular organisms;Bacteria;Proteobacteria;Gammaproteobacteria;Chromatiales;Chromatiaceae;Thiorhodovibrio	0	3.65942e-06	2.62473e-05
root;cellular organisms;Bacteria;Proteobacteria;Gammaproteobacteria;Enterobacteriales;Enterobacteriaceae;Brenneria	0.000156557	3.95041e-05	0.000268993
root;cellular organisms;Bacteria;Proteobacteria;Gammaproteobacteria;Enterobacteriales;Enterobacteriaceae;Citrobacter	0.00473069	0.00428397	0.00573969
root;cellular organisms;Bacteria;Proteobacteria;Gammaproteobacteria;Enterobacteriales;Enterobacteriaceae;Cronobacter	0.00287553	0.00211269	0.00336915
root;cellular organisms;Bacteria;Proteobacteria;Gammaproteobacteria;Enterobacteriales;Enterobacteriaceae;Dickeya	0.000113892	8.7404e-05	0.00041934
root;cellular organisms;Bacteria;Proteobacteria;Gammaproteobacteria;Enterobacteriales;Enterobacteriaceae;Edwardsiella	0.000122218	0.000112342	0.000220045
root;cellular organisms;Bacteria;Proteobacteria;Gammaproteobacteria;Enterobacteriales;Enterobacteriaceae;Enterobacter	0.773045	0.913352	0.894955
root;cellular organisms;Bacteria;Proteobacteria;Gammaproteobacteria;Enterobacteriales;Enterobacteriaceae;Erwinia	0.0027001	0.00140516	0.00294585
root;cellular organisms;Bacteria;Proteobacteria;Gammaproteobacteria;Enterobacteriales;Enterobacteriaceae;Escherichia	0.0195778	0.0188281	0.02402
root;cellular organisms;Bacteria;Proteobacteria;Gammaproteobacteria;Enterobacteriales;Enterobacteriaceae;Hafnia	0.000502578	0.000685421	0.000968862
root;cellular organisms;Bacteria;Proteobacteria;Gammaproteobacteria;Enterobacteriales;Enterobacteriaceae;Klebsiella	0.0166477	0.0158272	0.0213947
root;cellular organisms;Bacteria;Proteobacteria;Gammaproteobacteria;Enterobacteriales;Enterobacteriaceae;Morganella	0.000146931	0.000106843	0.000268291
root;cellular organisms;Bacteria;Proteobacteria;Gammaproteobacteria;Enterobacteriales;Enterobacteriaceae;Pantoea	0.00447874	0.00478688	0.00506424
root;cellular organisms;Bacteria;Proteobacteria;Gammaproteobacteria;Enterobacteriales;Enterobacteriaceae;Pectobacterium	0.00240393	0.00307189	0.00134028
root;cellular organisms;Bacteria;Proteobacteria;Gammaproteobacteria;Enterobacteriales;Enterobacteriaceae;Providencia	0.000415081	0.000118691	0.000131828
root;cellular organisms;Bacteria;Proteobacteria;Gammaproteobacteria;Enterobacteriales;Enterobacteriaceae;Rahnella	0.000565513	0.000499868	0.000884824
root;cellular organisms;Bacteria;Proteobacteria;Gammaproteobacteria;Enterobacteriales;Enterobacteriaceae;Salmonella	0.00873041	0.0077848	0.0136513
root;cellular organisms;Bacteria;Proteobacteria;Gammaproteobacteria;Enterobacteriales;Enterobacteriaceae;Serratia	0.00425006	0.00185567	0.00177185
root;cellular organisms;Bacteria;Proteobacteria;Gammaproteobacteria;Enterobacteriales;Enterobacteriaceae;Shigella	0.00118179	0.00104913	0.00250355
root;cellular organisms;Bacteria;Proteobacteria;Gammaproteobacteria;Enterobacteriales;Enterobacteriaceae;Tatumella	1.85113e-05	5.25098e-05	6.08702e-05
root;cellular organisms;Bacteria;Proteobacteria;Gammaproteobacteria;Enterobacteriales;Enterobacteriaceae;Xenorhabdus	0.000127172	0.000191508	0.000426886
root;cellular organisms;Bacteria;Proteobacteria;Gammaproteobacteria;Enterobacteriales;Enterobacteriaceae;Yersinia	0.00328739	0.0042267	0.00429668
root;cellular organisms;Bacteria;Proteobacteria;Gammaproteobacteria;Enterobacteriales;Enterobacteriaceae;Yokenella	0.0015061	0.00129625	0.0015918
root;cellular organisms;Bacteria;Proteobacteria;Gammaproteobacteria;Oceanospirillales;Alcanivoracaceae;Kangiella	0.000168651	5.54788e-05	9.79789e-05
root;cellular organisms;Bacteria;Proteobacteria;Gammaproteobacteria;Pasteurellales;Pasteurellaceae;Haemophilus	0	1.02176e-05	0
root;cellular organisms;Bacteria;Proteobacteria;Gammaproteobacteria;Pasteurellales;Pasteurellaceae;Pasteurella	0.000121273	7.94899e-05	0.000220692
root;cellular organisms;Bacteria;Proteobacteria;Gammaproteobacteria;Pseudomonadales;Moraxellaceae;Acinetobacter	0.000173356	0.000192535	0.000147752
root;cellular organisms;Bacteria;Proteobacteria;Gammaproteobacteria;Pseudomonadales;Pseudomonadaceae;Pseudomonas	0.000442992	0.000227006	0.000606951
root;cellular organisms;Bacteria;Proteobacteria;Gammaproteobacteria;Thiotrichales;Piscirickettsiaceae;Thioalkalimicrobium	0	1.53713e-05	3.01005e-05
root;cellular organisms;Bacteria;Proteobacteria;Gammaproteobacteria;Vibrionales;Vibrionaceae;Aliivibrio	0.000284799	0.000103347	0.000414125
root;cellular organisms;Bacteria;Proteobacteria;Gammaproteobacteria;Vibrionales;Vibrionaceae;Photobacterium	0.000149308	0.000141288	0.000267376
root;cellular organisms;Bacteria;Proteobacteria;Gammaproteobacteria;Vibrionales;Vibrionaceae;Vibrio	0.000782495	0.000322122	0.000404103
root;cellular organisms;Bacteria;Proteobacteria;Gammaproteobacteria;Xanthomonadales;Xanthomonadaceae;Stenotrophomonas	9.41075e-05	5.72797e-05	0.000184368
root;cellular organisms;Bacteria;Proteobacteria;Gammaproteobacteria;Xanthomonadales;Xanthomonadaceae;Xanthomonas	0.000409249	0.000112181	0.000239649
root;cellular organisms;Eukaryota;Albuginales;Albuginaceae;Albugo	0.00188531	9.67079e-07	2.39649e-05
root;cellular organisms;Eukaryota;Ascomycota;Eurotiomycetes;Chaetothyriales;Herpotrichiellaceae;Exophiala	0.00157381	2.59321e-06	9.97542e-06
root;cellular organisms;Eukaryota;Ascomycota;Eurotiomycetes;Onygenales;Arthrodermataceae;Trichophyton	0.000711545	8.77153e-07	5.85645e-06
root;cellular organisms;Eukaryota;Ascomycota;Leotiomycetes;Helotiales;Dermateaceae;Marssonina	0.00480423	4.04192e-06	3.83222e-05
root;cellular organisms;Eukaryota;Ascomycota;Saccharomycetes;Saccharomycetales;Candida	0.000204428	2.1551e-07	3.59722e-06
root;cellular organisms;Eukaryota;Ascomycota;Saccharomycetes;Saccharomycetales;Debaryomycetaceae;Spathaspora	0.00119466	1.89507e-06	8.40567e-06
root;cellular organisms;Eukaryota;Ascomycota;Sordariomycetes;Hypocreales;Nectriaceae;Gibberella	0.00495179	2.86216e-06	4.17883e-05
root;cellular organisms;Eukaryota;Ascomycota;Sordariomycetes;Sordariales;Chaetomiaceae;Chaetomium	0.00120843	2.28857e-06	1.76308e-05
root;cellular organisms;Eukaryota;Basidiomycota;Mixiales;Mixiaceae;Mixia	0.00232763	6.12865e-06	1.61752e-05
root;Viruses;Baculoviridae;Betabaculovirus	0.0719872	0.000182315	7.0287e-06
root;Viruses;Caudovirales;Myoviridae;Hap1likevirus	0.00010285	9.74742e-05	0.000179253
root;Viruses;Caudovirales;Myoviridae;P2-like viruses	0.000809896	0.000824442	0.00118646
root;Viruses;Caudovirales;Myoviridae;T4-like viruses	0.000547622	0	0
root;Viruses;Caudovirales;Podoviridae;P22-like viruses	0.000211775	0.00029347	0.000463621
root;Viruses;Caudovirales;Podoviridae;Phi29-like viruses	0.0003126	0.000160306	5.22775e-05
root;Viruses;Caudovirales;Siphoviridae;Lambda-like viruses	0.000537888	0.000396448	0.00110786
root;Viruses;Retroviridae;Spumavirus	0.000303058	4.87637e-07	3.75668e-06

## Sheet: Species
	Larva	Pupa	Adult
Archaea;Euryarchaeota;Halobacteria;Halobacteriales;Halobacteriaceae;Halobacterium;Halobacterium salinarum	0.00107508	1.81635e-06	1.03013e-05
Bacteria;Actinobacteria;Actinobacteria;Actinomycetales;Beutenbergiaceae;Beutenbergia;Beutenbergia cavernae	7.66602e-05	5.00636e-05	1.44086e-05
Bacteria;Bacteroidetes;Bacteroidia;Bacteroidales;Prevotellaceae;Prevotella;Prevotella melaninogenica	6.7232e-05	6.38938e-06	8.93847e-05
Bacteria;Bacteroidetes;Flavobacteriia;Flavobacteriales;Flavobacteriaceae;Aquimarina;Aquimarina agarilytica	0.00152985	9.89041e-07	1.68279e-05
Bacteria;Chloroflexi;Ktedonobacteria;Ktedonobacterales;Ktedonobacteraceae;Ktedonobacter;Ktedonobacter racemifer	0	2.18904e-05	3.48492e-06
Bacteria;Chloroflexi;Thermomicrobia;Sphaerobacterales;Sphaerobacteraceae;Nitrolancetus;Nitrolancetus hollandicus	0.00068805	0	0
Bacteria;Cyanobacteria;Oscillatoriales;Moorea;Moorea producens	0.00149513	2.3104e-06	1.44136e-05
Bacteria;Firmicutes;Bacilli;Bacillales;Bacillaceae;Bacillus;Bacillus amyloliquefaciens	0.000153868	3.16827e-05	7.32569e-05
Bacteria;Firmicutes;Bacilli;Bacillales;Bacillaceae;Bacillus;Bacillus cereus	0.000465991	0.000217138	0.000213274
Bacteria;Firmicutes;Bacilli;Bacillales;Bacillaceae;Bacillus;Bacillus cytotoxicus	0	2.30203e-05	5.53884e-06
Bacteria;Firmicutes;Bacilli;Bacillales;Bacillaceae;Bacillus;Bacillus thuringiensis	2.39912e-05	2.28e-05	3.44824e-06
Bacteria;Firmicutes;Bacilli;Bacillales;Listeriaceae;Listeria;Listeria grayi	0	3.4381e-06	3.89979e-06
Bacteria;Firmicutes;Bacilli;Bacillales;Listeriaceae;Listeria;Listeria innocua	0	3.52195e-06	1.19847e-05
Bacteria;Firmicutes;Bacilli;Bacillales;Listeriaceae;Listeria;Listeria ivanovii	6.7698e-05	1.35822e-05	3.24339e-06
Bacteria;Firmicutes;Bacilli;Bacillales;Listeriaceae;Listeria;Listeria monocytogenes	0.000138131	6.78242e-05	4.21887e-05
Bacteria;Firmicutes;Bacilli;Bacillales;Paenibacillaceae;Paenibacillus;Paenibacillus dendritiformis	1.72664e-05	1.8597e-05	3.72253e-06
Bacteria;Firmicutes;Bacilli;Bacillales;Paenibacillaceae;Paenibacillus;Paenibacillus larvae	0.000710933	0	0
Bacteria;Firmicutes;Bacilli;Bacillales;Staphylococcaceae;Macrococcus;Macrococcus caseolyticus	1.69455e-05	2.25457e-05	2.43556e-06
Bacteria;Firmicutes;Bacilli;Bacillales;Staphylococcaceae;Staphylococcus;Staphylococcus aureus	0.00010645	4.27668e-05	5.78264e-06
Bacteria;Firmicutes;Bacilli;Lactobacillales;Carnobacteriaceae;Carnobacterium;Carnobacterium maltaromaticum	0.0521985	0.0295036	0.0076889
Bacteria;Firmicutes;Bacilli;Lactobacillales;Enterococcaceae;Enterococcus;Enterococcus casseliflavus	0.000161986	5.44426e-05	8.80618e-06
Bacteria;Firmicutes;Bacilli;Lactobacillales;Enterococcaceae;Enterococcus;Enterococcus faecalis	0.000480832	0.000255074	5.30099e-05
Bacteria;Firmicutes;Bacilli;Lactobacillales;Enterococcaceae;Enterococcus;Enterococcus faecium	0.000403567	0.000123347	0.000143348
Bacteria;Firmicutes;Bacilli;Lactobacillales;Enterococcaceae;Enterococcus;Enterococcus saccharolyticus	0.00028959	0.000100584	0.000130274
Bacteria;Firmicutes;Bacilli;Lactobacillales;Enterococcaceae;Melissococcus;Melissococcus plutonius	2.20209e-05	2.23227e-05	3.16505e-05
Bacteria;Firmicutes;Bacilli;Lactobacillales;Lactobacillaceae;Lactobacillus;Lactobacillus iners	0.000103013	4.0791e-06	5.55225e-05
Bacteria;Firmicutes;Bacilli;Lactobacillales;Lactobacillaceae;Lactobacillus;Lactobacillus mali	5.25961e-05	1.11077e-05	3.40182e-05
Bacteria;Firmicutes;Bacilli;Lactobacillales;Leuconostocaceae;Leuconostoc;Leuconostoc carnosum	0.000325595	7.73571e-06	0
Bacteria;Firmicutes;Bacilli;Lactobacillales;Streptococcaceae;Lactococcus;Lactococcus lactis	4.06994e-05	2.23476e-05	6.33717e-06
Bacteria;Firmicutes;Bacilli;Lactobacillales;Streptococcaceae;Streptococcus;Streptococcus pneumoniae	0.000135396	2.4305e-05	3.24339e-06
Bacteria;Firmicutes;Clostridia;Clostridiales;Clostridiaceae;Alkaliphilus;Alkaliphilus oremlandii	0.000815176	1.05401e-06	1.31511e-05
Bacteria;Firmicutes;Clostridia;Clostridiales;Clostridiaceae;Clostridium;Clostridium asparagiforme	0.00455833	2.12732e-05	4.75287e-05
Bacteria;Firmicutes;Clostridia;Clostridiales;Clostridiaceae;Clostridium;Clostridium bolteae	0.000799707	8.44444e-07	1.2452e-05
Bacteria;Firmicutes;Clostridia;Clostridiales;Clostridiaceae;Clostridium;Clostridium kluyveri	2.54655e-05	1.45207e-05	8.23532e-06
Bacteria;Firmicutes;Clostridia;Clostridiales;Lachnospiraceae;Cellulosilyticum;Cellulosilyticum lentocellum	0.000902456	0.00117131	0.000475028
Bacteria;Firmicutes;Clostridia;Clostridiales;Peptococcaceae;Desulfotomaculum;Desulfotomaculum acetoxidans	3.12215e-05	1.53301e-05	3.36558e-06
Bacteria;Firmicutes;Clostridia;Clostridiales;Peptostreptococcaceae;[Clostridium] difficile	0.000104389	2.20458e-06	2.50063e-05
Bacteria;Firmicutes;Clostridia;Thermoanaerobacterales;Thermoanaerobacteraceae;Thermoanaerobacter;Thermoanaerobacter italicus	0.000434127	0.000166557	0.000249587
Bacteria;Proteobacteria;Alphaproteobacteria;Rhizobiales;Beijerinckiaceae;Beijerinckia;Beijerinckia indica	0.00156926	2.95902e-06	1.54393e-05
Bacteria;Proteobacteria;Alphaproteobacteria;Rhizobiales;Bradyrhizobiaceae;Bradyrhizobium;Bradyrhizobium japonicum	0	1.29073e-05	9.97389e-05
Bacteria;Proteobacteria;Alphaproteobacteria;Rhizobiales;Phyllobacteriaceae;Mesorhizobium;Mesorhizobium alhagi	2.83126e-05	8.29627e-06	8.2913e-05
Bacteria;Proteobacteria;Alphaproteobacteria;Rhizobiales;Rhizobiaceae;Rhizobium;Rhizobium leguminosarum	0.000532255	0.000296461	0.000348025
Bacteria;Proteobacteria;Alphaproteobacteria;Sphingomonadales;Sphingomonadaceae;Sphingomonas;Sphingomonas echinoides	0.000388605	0.000355891	0.000207637
Bacteria;Proteobacteria;Betaproteobacteria;Burkholderiales;Alcaligenaceae;Advenella;Advenella kashmirensis	0.000382312	0.000368919	0.000224553
Bacteria;Proteobacteria;Betaproteobacteria;Burkholderiales;Burkholderiaceae;Burkholderia;Burkholderia cenocepacia	0.00192381	3.88172e-06	1.7612e-05
Bacteria;Proteobacteria;Betaproteobacteria;Burkholderiales;Burkholderiaceae;Burkholderia;Burkholderia dolosa	0	2.14455e-05	2.43254e-06
Bacteria;Proteobacteria;Betaproteobacteria;Burkholderiales;Burkholderiaceae;Burkholderia;Burkholderia mallei	0.000494277	1.04386e-05	1.57871e-05
Bacteria;Proteobacteria;Betaproteobacteria;Burkholderiales;Burkholderiaceae;Burkholderia;Burkholderia vietnamiensis	0.000619579	0	0
Bacteria;Proteobacteria;Betaproteobacteria;Burkholderiales;Burkholderiaceae;Cupriavidus;Cupriavidus metallidurans	1.45634e-05	3.75994e-05	0.00010806
Bacteria;Proteobacteria;Betaproteobacteria;Burkholderiales;Burkholderiaceae;Cupriavidus;Cupriavidus necator	0.000447693	0.0001444	0.000447501
Bacteria;Proteobacteria;Betaproteobacteria;Burkholderiales;Burkholderiaceae;Cupriavidus;Cupriavidus taiwanensis	4.72366e-05	5.23731e-06	7.42577e-05
Bacteria;Proteobacteria;Betaproteobacteria;Burkholderiales;Burkholderiaceae;Ralstonia;Ralstonia pickettii	0.00166013	3.11975e-06	1.87046e-05
Bacteria;Proteobacteria;Betaproteobacteria;Burkholderiales;Burkholderiaceae;Ralstonia;Ralstonia solanacearum	4.19478e-05	2.70196e-05	9.04369e-05
Bacteria;Proteobacteria;Betaproteobacteria;Burkholderiales;Comamonadaceae;Alicycliphilus;Alicycliphilus denitrificans	0.00032763	8.303e-05	0.000415621
Bacteria;Proteobacteria;Betaproteobacteria;Burkholderiales;Comamonadaceae;Comamonas;Comamonas testosteroni	0.000336448	0.000308741	0.00109077
Bacteria;Proteobacteria;Betaproteobacteria;Methylophilales;Methylophilaceae;Methylobacillus;Methylobacillus flagellatus	0.000617274	0	0
Bacteria;Proteobacteria;Betaproteobacteria;Rhodocyclales;Rhodocyclaceae;Aromatoleum;Aromatoleum aromaticum	0.00586576	7.83566e-06	6.09456e-05
Bacteria;Proteobacteria;Deltaproteobacteria;Desulfobacterales;Desulfobacteraceae;Desulfococcus;Desulfococcus oleovorans	0	8.51499e-06	6.43897e-05
Bacteria;Proteobacteria;Deltaproteobacteria;Desulfobacterales;Desulfobulbaceae;Desulfobulbus;Desulfobulbus propionicus	0.000432865	0.000137684	0.000238069
Bacteria;Proteobacteria;Deltaproteobacteria;Myxococcales;Cystobacteraceae;Stigmatella;Stigmatella aurantiaca	0.000261836	0.000387203	0.000224091
Bacteria;Proteobacteria;Gammaproteobacteria;Aeromonadales;Aeromonadaceae;Aeromonas;Aeromonas caviae	0	1.98617e-05	5.72356e-05
Bacteria;Proteobacteria;Gammaproteobacteria;Aeromonadales;Aeromonadaceae;Aeromonas;Aeromonas salmonicida	0.000247735	0.000213461	0.000543004
Bacteria;Proteobacteria;Gammaproteobacteria;Aeromonadales;Aeromonadaceae;Aeromonas;Aeromonas veronii	0.000286636	0.000179333	0.000491737
Bacteria;Proteobacteria;Gammaproteobacteria;Alteromonadales;Alteromonadaceae;Alishewanella;Alishewanella jeotgali	0	1.1552e-05	7.91658e-05
Bacteria;Proteobacteria;Gammaproteobacteria;Alteromonadales;Pseudoalteromonadaceae;Pseudoalteromonas;Pseudoalteromonas arctica	0.00215597	1.75622e-05	2.2134e-05
Bacteria;Proteobacteria;Gammaproteobacteria;Alteromonadales;Shewanellaceae;Shewanella;Shewanella baltica	0.000343741	0.000270193	0.000700192
Bacteria;Proteobacteria;Gammaproteobacteria;Cardiobacteriales;Cardiobacteriaceae;Cardiobacterium;Cardiobacterium hominis	0	1.73976e-05	4.93347e-06
Bacteria;Proteobacteria;Gammaproteobacteria;Chromatiales;Chromatiaceae;Thiorhodococcus;Thiorhodococcus drewsii	4.95471e-05	3.76696e-05	0.000172693
Bacteria;Proteobacteria;Gammaproteobacteria;Enterobacteriales;Enterobacteriaceae;Citrobacter;Citrobacter freundii	0.000831609	0.000804382	0.00078549
Bacteria;Proteobacteria;Gammaproteobacteria;Enterobacteriales;Enterobacteriaceae;Citrobacter;Citrobacter koseri	0.00140126	0.00142573	0.00171877
Bacteria;Proteobacteria;Gammaproteobacteria;Enterobacteriales;Enterobacteriaceae;Citrobacter;Citrobacter rodentium	0.000800456	0.000460371	0.000942548
Bacteria;Proteobacteria;Gammaproteobacteria;Enterobacteriales;Enterobacteriaceae;Citrobacter;Citrobacter youngae	0.0030492	0.00229018	0.00317763
Bacteria;Proteobacteria;Gammaproteobacteria;Enterobacteriales;Enterobacteriaceae;Cronobacter;Cronobacter sakazakii	0.0041484	0.00327124	0.00354468
Bacteria;Proteobacteria;Gammaproteobacteria;Enterobacteriales;Enterobacteriaceae;Cronobacter;Cronobacter turicensis	0.00230753	0.00148201	0.00302287
Bacteria;Proteobacteria;Gammaproteobacteria;Enterobacteriales;Enterobacteriaceae;Dickeya;Dickeya dadantii	0.000246612	0.000185074	0.00074852
Bacteria;Proteobacteria;Gammaproteobacteria;Enterobacteriales;Enterobacteriaceae;Dickeya;Dickeya zeae	2.92201e-05	3.14718e-05	9.60699e-05
Bacteria;Proteobacteria;Gammaproteobacteria;Enterobacteriales;Enterobacteriaceae;Edwardsiella;Edwardsiella ictaluri	0.000276263	0.000263796	0.000426141
Bacteria;Proteobacteria;Gammaproteobacteria;Enterobacteriales;Enterobacteriaceae;Edwardsiella;Edwardsiella tarda	1.9733e-05	1.81281e-05	6.16877e-05
Bacteria;Proteobacteria;Gammaproteobacteria;Enterobacteriales;Enterobacteriaceae;Enterobacter;Enterobacter aerogenes	0.00375713	0.00404606	0.00256789
Bacteria;Proteobacteria;Gammaproteobacteria;Enterobacteriales;Enterobacteriaceae;Enterobacter;Enterobacter asburiae	0.143297	0.125699	0.249593
Bacteria;Proteobacteria;Gammaproteobacteria;Enterobacteriales;Enterobacteriaceae;Enterobacter;Enterobacter cancerogenus	0.0551704	0.0646155	0.0735638
Bacteria;Proteobacteria;Gammaproteobacteria;Enterobacteriales;Enterobacteriaceae;Enterobacter;Enterobacter cloacae	0.392115	0.482471	0.354663
Bacteria;Proteobacteria;Gammaproteobacteria;Enterobacteriales;Enterobacteriaceae;Enterobacter;Enterobacter hormaechei	0.0487062	0.0502474	0.0440457
Bacteria;Proteobacteria;Gammaproteobacteria;Enterobacteriales;Enterobacteriaceae;Enterobacter;Enterobacter mori	0.0813057	0.109624	0.101484
Bacteria;Proteobacteria;Gammaproteobacteria;Enterobacteriales;Enterobacteriaceae;Enterobacter;Enterobacter radicincitans	0.00282789	0.00211741	0.00178539
Bacteria;Proteobacteria;Gammaproteobacteria;Enterobacteriales;Enterobacteriaceae;Erwinia;Erwinia amylovora	0.00124189	0.00133883	0.00131724
Bacteria;Proteobacteria;Gammaproteobacteria;Enterobacteriales;Enterobacteriaceae;Erwinia;Erwinia billingiae	0.000238344	0.000344484	0.000435706
Bacteria;Proteobacteria;Gammaproteobacteria;Enterobacteriales;Enterobacteriaceae;Erwinia;Erwinia pyrifoliae	0.00052484	0.000207517	0.000248306
Bacteria;Proteobacteria;Gammaproteobacteria;Enterobacteriales;Enterobacteriaceae;Erwinia;Erwinia tasmaniensis	0.00171007	0.000583584	0.00155219
Bacteria;Proteobacteria;Gammaproteobacteria;Enterobacteriales;Enterobacteriaceae;Escherichia;Escherichia blattae	0.0019378	0.00200279	0.00307986
Bacteria;Proteobacteria;Gammaproteobacteria;Enterobacteriales;Enterobacteriaceae;Escherichia;Escherichia coli	0.0384587	0.0397907	0.0430752
Bacteria;Proteobacteria;Gammaproteobacteria;Enterobacteriales;Enterobacteriaceae;Escherichia;Escherichia fergusonii	0.000378547	0.000188096	0.000213355
Bacteria;Proteobacteria;Gammaproteobacteria;Enterobacteriales;Enterobacteriaceae;Escherichia;Escherichia hermannii	0.00141477	0.00132668	0.000843759
Bacteria;Proteobacteria;Gammaproteobacteria;Enterobacteriales;Enterobacteriaceae;Hafnia;Hafnia alvei	0.00121718	0.00172007	0.00214792
Bacteria;Proteobacteria;Gammaproteobacteria;Enterobacteriales;Enterobacteriaceae;Klebsiella;Klebsiella oxytoca	0.0148884	0.0142708	0.012494
Bacteria;Proteobacteria;Gammaproteobacteria;Enterobacteriales;Enterobacteriaceae;Klebsiella;Klebsiella pneumoniae	0.0139428	0.0126689	0.0197331
Bacteria;Proteobacteria;Gammaproteobacteria;Enterobacteriales;Enterobacteriaceae;Klebsiella;Klebsiella variicola	0.00063617	0.00126818	0.00143923
Bacteria;Proteobacteria;Gammaproteobacteria;Enterobacteriales;Enterobacteriaceae;Morganella;Morganella morganii	0.000355848	0.000268124	0.000594788
Bacteria;Proteobacteria;Gammaproteobacteria;Enterobacteriales;Enterobacteriaceae;Pantoea;Pantoea agglomerans	2.12015e-05	1.54474e-05	5.78983e-05
Bacteria;Proteobacteria;Gammaproteobacteria;Enterobacteriales;Enterobacteriaceae;Pantoea;Pantoea ananatis	0.00227192	0.0029577	0.00386631
Bacteria;Proteobacteria;Gammaproteobacteria;Enterobacteriales;Enterobacteriaceae;Pantoea;Pantoea stewartii	0.00164212	0.00185625	0.00229477
Bacteria;Proteobacteria;Gammaproteobacteria;Enterobacteriales;Enterobacteriaceae;Pantoea;Pantoea vagans	4.65136e-05	4.77404e-05	0.000196327
Bacteria;Proteobacteria;Gammaproteobacteria;Enterobacteriales;Enterobacteriaceae;Pectobacterium;Pectobacterium atrosepticum	1.92335e-05	1.09671e-05	0.000101938
Bacteria;Proteobacteria;Gammaproteobacteria;Enterobacteriales;Enterobacteriaceae;Pectobacterium;Pectobacterium wasabiae	7.12239e-05	3.28179e-05	7.78589e-05
Bacteria;Proteobacteria;Gammaproteobacteria;Enterobacteriales;Enterobacteriaceae;Providencia;Providencia alcalifaciens	0.000588172	0	0
Bacteria;Proteobacteria;Gammaproteobacteria;Enterobacteriales;Enterobacteriaceae;Providencia;Providencia rettgeri	0.000417102	0.000248217	0.000292255
Bacteria;Proteobacteria;Gammaproteobacteria;Enterobacteriales;Enterobacteriaceae;Providencia;Providencia stuartii	0	4.96375e-05	0
Bacteria;Proteobacteria;Gammaproteobacteria;Enterobacteriales;Enterobacteriaceae;Rahnella;Rahnella aquatilis	0.0013696	0.00124943	0.0018626
Bacteria;Proteobacteria;Gammaproteobacteria;Enterobacteriales;Enterobacteriaceae;Salmonella;Salmonella bongori	0.000901137	0.000753073	0.00119319
Bacteria;Proteobacteria;Gammaproteobacteria;Enterobacteriales;Enterobacteriaceae;Salmonella;Salmonella enterica	0.0193183	0.0179153	0.0275963
Bacteria;Proteobacteria;Gammaproteobacteria;Enterobacteriales;Enterobacteriaceae;Serratia;Serratia odorifera	0.00113852	0.0012026	0.000581627
Bacteria;Proteobacteria;Gammaproteobacteria;Enterobacteriales;Enterobacteriaceae;Serratia;Serratia plymuthica	0.00118299	0.000596701	0.0012781
Bacteria;Proteobacteria;Gammaproteobacteria;Enterobacteriales;Enterobacteriaceae;Serratia;Serratia proteamaculans	0.000414394	0.000620264	0.000248479
Bacteria;Proteobacteria;Gammaproteobacteria;Enterobacteriales;Enterobacteriaceae;Shigella;Shigella flexneri	0.000610023	0.000280338	0.000753984
Bacteria;Proteobacteria;Gammaproteobacteria;Enterobacteriales;Enterobacteriaceae;Shigella;Shigella sonnei	0.00015745	0.000165519	0.00136904
Bacteria;Proteobacteria;Gammaproteobacteria;Enterobacteriales;Enterobacteriaceae;Xenorhabdus;Xenorhabdus bovienii	0.000307995	0.000470276	0.000841091
Bacteria;Proteobacteria;Gammaproteobacteria;Enterobacteriales;Enterobacteriaceae;Xenorhabdus;Xenorhabdus nematophila	0	1.03143e-05	0.000105294
Bacteria;Proteobacteria;Gammaproteobacteria;Enterobacteriales;Enterobacteriaceae;Yersinia;Yersinia bercovieri	6.67888e-05	1.6926e-05	0.000110994
Bacteria;Proteobacteria;Gammaproteobacteria;Enterobacteriales;Enterobacteriaceae;Yersinia;Yersinia enterocolitica	0.000604814	0.00060501	0.000708626
Bacteria;Proteobacteria;Gammaproteobacteria;Enterobacteriales;Enterobacteriaceae;Yersinia;Yersinia intermedia	0.000505052	0.000579071	0.000511332
Bacteria;Proteobacteria;Gammaproteobacteria;Enterobacteriales;Enterobacteriaceae;Yersinia;Yersinia kristensenii	0.00103346	0.000692004	0.00119106
Bacteria;Proteobacteria;Gammaproteobacteria;Enterobacteriales;Enterobacteriaceae;Yersinia;Yersinia pestis	0.000670772	0.00126566	0.00154728
Bacteria;Proteobacteria;Gammaproteobacteria;Enterobacteriales;Enterobacteriaceae;Yersinia;Yersinia pseudotuberculosis	0.00212176	0.00155746	0.00105538
Bacteria;Proteobacteria;Gammaproteobacteria;Enterobacteriales;Enterobacteriaceae;Yersinia;Yersinia ruckeri	0.000223676	0.0007857	0.000362492
Bacteria;Proteobacteria;Gammaproteobacteria;Enterobacteriales;Enterobacteriaceae;Yokenella;Yokenella regensburgei	0.0036476	0.00325295	0.00352893
Bacteria;Proteobacteria;Gammaproteobacteria;Oceanospirillales;Alcanivoracaceae;Kangiella;Kangiella koreensis	0.000408453	0.000139224	0.000217214
Bacteria;Proteobacteria;Gammaproteobacteria;Pseudomonadales;Pseudomonadaceae;Pseudomonas;Pseudomonas aeruginosa	0.000157184	2.48966e-05	0.000129903
Bacteria;Proteobacteria;Gammaproteobacteria;Pseudomonadales;Pseudomonadaceae;Pseudomonas;Pseudomonas fuscovaginae	0.000106403	9.67942e-06	0.000215411
Bacteria;Proteobacteria;Gammaproteobacteria;Pseudomonadales;Pseudomonadaceae;Pseudomonas;Pseudomonas stutzeri	2.01251e-05	6.69404e-06	8.02686e-05
Bacteria;Proteobacteria;Gammaproteobacteria;Pseudomonadales;Pseudomonadaceae;Pseudomonas;Pseudomonas syringae	0.000121556	0.000159803	0.000389459
Bacteria;Proteobacteria;Gammaproteobacteria;Thiotrichales;Piscirickettsiaceae;Thioalkalimicrobium;Thioalkalimicrobium aerophilum	0	3.85744e-05	6.67314e-05
Bacteria;Proteobacteria;Gammaproteobacteria;Vibrionales;Vibrionaceae;Aliivibrio;Aliivibrio fischeri	0.000689748	0.00025935	0.000918094
Bacteria;Proteobacteria;Gammaproteobacteria;Vibrionales;Vibrionaceae;Photobacterium;Photobacterium angustum	0.000314368	0.000333614	0.000590214
Bacteria;Proteobacteria;Gammaproteobacteria;Vibrionales;Vibrionaceae;Vibrio;Vibrio furnissii	0.000613383	0.000245602	0.000647946
Bacteria;Proteobacteria;Gammaproteobacteria;Vibrionales;Vibrionaceae;Vibrio;Vibrio parahaemolyticus	0.000719737	0	0
Bacteria;Proteobacteria;Gammaproteobacteria;Vibrionales;Vibrionaceae;Vibrio;Vibrio shilonii	0.000561986	0.000562764	0.000247931
Bacteria;Proteobacteria;Gammaproteobacteria;Xanthomonadales;Xanthomonadaceae;Xanthomonas;Xanthomonas euvesicatoria	0.000569792	0	0
Bacteria;Proteobacteria;Gammaproteobacteria;Xanthomonadales;Xanthomonadaceae;Xanthomonas;Xanthomonas perforans	0.000421358	0.000281519	0.00053129
Eukaryota;Albuginales;Albuginaceae;Albugo;Albugo laibachii	0.00456599	2.42689e-06	5.3129e-05
Eukaryota;Ascomycota;Eurotiomycetes;Chaetothyriales;Herpotrichiellaceae;Exophiala;Exophiala dermatitidis	0.00381156	6.50768e-06	2.2115e-05
Eukaryota;Ascomycota;Eurotiomycetes;Onygenales;Arthrodermataceae;Trichophyton;Trichophyton rubrum	0.00172327	2.20122e-06	1.29835e-05
Eukaryota;Ascomycota;Leotiomycetes;Helotiales;Dermateaceae;Marssonina;Marssonina brunnea	0.0116352	1.01432e-05	8.49584e-05
Eukaryota;Ascomycota;Saccharomycetes;Saccharomycetales;Candida;Candida dubliniensis	0.0004951	5.40824e-07	7.97486e-06
Eukaryota;Ascomycota;Saccharomycetes;Saccharomycetales;Debaryomycetaceae;Spathaspora;Spathaspora passalidarum	0.00289331	4.75569e-06	1.86349e-05
Eukaryota;Ascomycota;Sordariomycetes;Hypocreales;Nectriaceae;Gibberella;Gibberella zeae	0.0119926	7.1826e-06	9.26425e-05
Eukaryota;Ascomycota;Sordariomycetes;Sordariales;Chaetomiaceae;Chaetomium;Chaetomium globosum	0.00292666	5.74318e-06	3.90866e-05
Eukaryota;Basidiomycota;Mixiales;Mixiaceae;Mixia;Mixia osmundae	0.00563723	1.53799e-05	3.58596e-05
Viruses;Caudovirales;Podoviridae;Phi29-like viruses;Bacillus phage B103	0.000132896	6.65166e-05	1.19381e-05
