# Supplementary material for: Metagenomic Sequencing of Diamondback Moth Gut Microbiome Unveils Key Holobiont Adaptations for Herbivory
Source: Front Microbiol. 2017 Apr 26;8:663. doi: 10.3389/fmicb.2017.00663 (PMC5405146; doi:10.3389/fmicb.2017.00663)
Supplement: Supplementary file 2 [file Presentation2.zip › Supplementary Tables/Supplementary Table 5.xlsx]

## Sheet: Sheet1
Supplementary Table 5. Numerical data of the P. xylostella gut microbiota sequenced by 454 GS FLX
Stage-specific Sample	Raw Reads	Random Selection Reads	Effective Reads	Effective Reads Ratio
L1	4400	4400	1964	0.4464
L2	5417	5386	959	0.1781
L3	4009	4009	2697	0.6727
P1	18345	5106	3477	0.681
P2	78453	5991	4245	0.7086
P3	25027	5938	4046	0.6814
A1	42269	5094	3698	0.726
A2	60652	5969	4118	0.6899
A3	28181	5979	4163	0.6963
*Stage-specific sample: L: Larva, P: Pupa, A: Adult; Raw Reads: the primitive reads collected from the sequencing machine; Random selection reads: the reads selected random from the raw reads; Effective Reads Data: the data which produced by filter low-quality reads data; Effective Reads Ratio: the percentage of Effective Reads Data in the Random Selection Reads Data.
