# Supplementary material for: Metagenomic Sequencing of Diamondback Moth Gut Microbiome Unveils Key Holobiont Adaptations for Herbivory
Source: Front Microbiol. 2017 Apr 26;8:663. doi: 10.3389/fmicb.2017.00663 (PMC5405146; doi:10.3389/fmicb.2017.00663)
Supplement: Supplementary file 2 [file Presentation2.zip › Supplementary Tables/Supplementary Table 7.xlsx]

## Sheet: Sheet1
Supplementary Table 7. Alpha diversity of microbiota in P. xylostella gut sequenced by 454
Description	Seqs/Sample	chao1	Shannon	Simpson
L	10	2.567	0.715	0.277
L	356	18.064	0.967	0.309
L	702	28.361	0.987	0.311
P	10	1.433	0.195	0.076
P	356	3.183	0.205	0.058
P	702	3.767	0.219	0.063
P	1048	4.317	0.216	0.061
P	1394	5.078	0.221	0.062
P	1740	5.061	0.223	0.062
P	2086	4.917	0.219	0.061
P	2432	5.378	0.224	0.062
P	2778	5.311	0.222	0.062
P	3124	5.467	0.219	0.061
P	3470	5.6	0.221	0.061
A	10	1.1	0.047	0.018
A	356	1.867	0.043	0.01
A	702	2.633	0.046	0.01
A	1048	2.567	0.039	0.008
A	1394	2.933	0.049	0.01
A	1740	2.933	0.042	0.009
A	2086	3.417	0.046	0.01
A	2432	3.35	0.044	0.009
A	2778	3.517	0.043	0.009
A	3124	3.583	0.043	0.009
A	3470	3.833	0.045	0.009
* L: Larva, P: Pupa, A: Adult; Seqs/Sample: The number of sequences per sample for alpha diversity analysis.
