# Supplementary material for: Metagenomic Sequencing of Diamondback Moth Gut Microbiome Unveils Key Holobiont Adaptations for Herbivory
Source: Front Microbiol. 2017 Apr 26;8:663. doi: 10.3389/fmicb.2017.00663 (PMC5405146; doi:10.3389/fmicb.2017.00663)
Supplement: Supplementary file 2 [file Presentation2.zip › Supplementary Tables/Supplementary Table 8.xlsx]

## Sheet: Sheet1
Supplementary Table 8. Taxonomic distribution of assigned reads of the P. xylostella gut microbiota sequenced by 454 pyrosequencing
	L1	L2	L3	P1	P2	P3	A1	A2	A3
SUM	1964	959	2697	3477	4245	4046	3698	4118	4163
Domain	1964	959	2697	3477	4245	4046	3698	4118	4163
Phylum	1963	958	2697	3477	4245	4046	3698	4118	4163
Class	1963	958	2697	3477	4245	4046	3698	4118	4163
Order	1963	957	2696	3477	4245	4046	3698	4118	4163
Family	1962	957	2696	3477	4245	4046	3698	4118	4163
Genus	824	131	69	101	20	31	5	16	6
* L: Larva, P: Pupa, A: Adult; The data represents the number of reads for different taxa in each of the samples.
