# Supplementary material for: Metagenomic Sequencing of Diamondback Moth Gut Microbiome Unveils Key Holobiont Adaptations for Herbivory
Source: Front Microbiol. 2017 Apr 26;8:663. doi: 10.3389/fmicb.2017.00663 (PMC5405146; doi:10.3389/fmicb.2017.00663)
Supplement: Supplementary file 2 [file Presentation2.zip › Supplementary Tables/Supplementary Table 9.XLS]

## Sheet: Other GH families
		Number of genes detected
CAZy Family	Known activities	larva	pupa	adult
GH23	peptidoglycan lyase	65	70	70
GH32	Fructosidase	61	67	67
GH24	Lysozyme	24	27	27
GH103	peptidoglycan lytic transglycosylase	7	10	10
GH13	α -Amylase	36	43	43
GH102	peptidoglycan lytic transglycosylase	4	5	5
GH33	sialidase or neuraminidase	15	17	17
GH31	α-glucosidase; α-galactosidase; α-mannosidase	29	32	32
GH73	lysozyme	21	27	27
GH4	Maltose-6-phosphate glucosidase; 6-phospho-β-glucosidase	20	29	29
GH94	cellobiose phosphorylase; laminaribiose phosphorylase; others	2	2	2
GH58	endo-N-acetylneuraminidase or endo-sialidase	1	0	0
GH20	β-hexosaminidase	7	10	10
GH87	mycodextranase; α-1,3-glucanase	1	0	0
GH30	endo-β-1,4-xylanase; β-glucosidase; others	1	1	1
GH65	maltose phosphorylase; trehalose phosphorylase, others	25	31	30
GH16	xyloglucan:xyloglucosyltransferase; others	8	8	8
GH104	peptidoglycan lytic transglycosylase	6	7	7
GH105	unsaturated rhamnogalacturonyl hydrolase	6	7	7
GH109	α-N-acetylgalactosaminidase	24	26	26
GH125	exo-α-1,6-mannosidase	2	2	2
GH127	β-L-arabinofuranosidase	4	5	5
GH129	α-N-acetylgalactosaminidase	2	2	2
GH130	β-1,4-mannooligosaccharide phosphorylase, others	8	8	8
GH15	glucoamylase; glucodextranase; α,α-trehalase	2	2	2
GH17	glucan endo-1,3-β-glucosidase	37	38	38
GH18	chitinase	36	36	37
GH19	chitinase; lysozyme	23	24	24
GH36	α-galactosidase; stachyose synthase; others	5	8	8
GH37	α,α-trehalase	20	23	23
GH63	α-glucosidase	2	2	2
GH72	β-1,3-glucanosyltransglycosylase	10	13	13
GH76	α-1,6-mannanase	24	28	28
GH77	amylomaltase or 4-α-glucanotransferase	4	5	5
GH84	N-acetyl β-glucosaminidase	9	10	10
GH85	endo-β-N-acetylglucosaminidase	1	1	1
GH88	d-4,5-unsaturated β-glucuronyl hydrolase	2	4	4
GH9	endoglucanase	1	1	1
GH90	endorhamnosidase	1	0	0
GH92	α-mannosidase	49	57	57
GH93	exo-α-L-1,5-arabinanase	11	13	13
GH99	glycoprotein endo-α-1,2-mannosidase	4	4	4
PL5	alginate lyase	1	2	2
PL6	alginate lyase; chondroitinase B	2	2	2

## Sheet: PL families
		Number of genes detected
CAZy Family	Known activities	larva	pupa	adult
PL22	oligogalacturonate lyase	3	3	3
PL5	alginate lyase	1	2	2
PL6	alginate lyase	2	2	2
PL9	pectate lyase; exopolygalacturonate lyase	3	3	3

## Sheet: AA families
		Number of genes detected
CAZy Family	Known activities	larva	pupa	adult
AA1	Laccase; ferroxidase	8	9	8
AA10	copper-dependent lytic polysaccharide monooxygenases	12	13	12
AA2	manganese peroxidase ; lignin peroxidase	4	4	4
AA3	cellobiose dehydrogenase	21	23	23
AA4	vanillyl-alcohol oxidase	5	5	5
AA5	galactose oxidase	11	12	12
AA6	1,4-benzoquinone reductase	3	3	3

## Sheet: GT families
		Number of genes detected
CAZy Family	Known activities	larva	pupa	adult
GT1	UDP-glucuronosyltransferase; others	4	4	4
GT15	glycolipid 2-α-mannosyltransferase	3	3	3
GT17	β-1,4-N-acetylglucosaminyltransferase	1	1	1
GT19	lipid-A-disaccharide synthase	4	4	4
GT2	cellulose synthase	328	376	378
GT20	α,α-trehalose-phosphate synthase; others	10	12	12
GT25	β-1,4-galactosyltransferase	2	2	2
GT26	β-N-acetyl mannosaminuronyltransferase	40	45	45
GT28	β-galactosyltransferase	23	26	26
GT30	α-3-deoxy-D-manno-octulosonic-acid (KDO) transferase	21	24	24
GT31	N-acetyllactosaminide β-1,3-N-acetylglucosaminyltransferase	1	1	1
GT32	α-1,6-mannosyltransferase; others	2	2	2
GT35	glycogen or starch phosphorylase	12	13	13
GT39	protein α-mannosyltransferase	3	3	3
GT4	sucrose synthase; others	55	68	67
GT41	peptide β-N-acetylglucosaminyltransferase	9	8	9
GT48	1,3-β-glucan synthase	15	15	15
GT49	β-1,3-N-acetylglucosaminyltransferase	22	27	27
GT5	glycogen glucosyltransferase; others	22	22	22
GT50	Dol-P-Man α-1,4-mannosyltransferase	2	2	2
GT51	murein polymerase	32	39	39
GT52	α-2,3-sialyltransferase	2	2	2
GT55	mannosyl-3-phosphoglycerate synthase	5	5	5
GT56	lipid II Fuc4NAc transferase	7	7	7
GT64	heparan α-N-acetylhexosaminyltransferase	0	1	1
GT66	diphosphooligosaccharide—protein glycotransferase	6	7	7
GT7	lactose synthase; others	2	2	2
GT76	α-1,6-mannosyltransferase	3	3	3
GT77	α-xylosyltransferase; arabinosyltransferase	4	3	4
GT8	lipopolysaccharide α-1,3-galactosyltransferase; others	10	11	10
GT80	β-galactoside α-2,6-sialyltransferase	7	9	9
GT81	phosphoglycerate synthase	4	5	5
GT82	β-1,4-N-acetylgalactosaminyltransferase	1	1	1
GT83	4-amino-4-deoxy-β-L-arabinosyltransferase; others	4	4	4
GT87	α-1,2-mannosyltransferase	4	5	5
GT9	lipopolysaccharide N-acetylglucosaminyltransferase	24	28	27
GT2|GT4		10	12	12

## Sheet: CE families
		Number of genes detected
CAZy Family	Known activities	larva	pupa	adult
CE1	acetyl xylan esterase	39	41	41
CE10	arylesterase	15	18	18
CE11	UDP-3-0-acyl N-acetylglucosamine deacetylase	89	97	97
CE14	deacetylase	3	3	3
CE4	acetyl xylan esterase	13	18	18
CE8	pectin methylesterase	3	3	3
CE9	N-acetylglucosamine 6-phosphate deacetylase	28	36	36
CE4|CBM50		1	1	1

## Sheet: CBM families
		Number of genes detected
CAZy Family	Known activities	larva	pupa	adult
CBM12	cellulose-binding domain family XII	2	2	2
CBM13	cellulose-binding domain family XIII	13	13	13
CBM14	chitin binding	1	1	0
CBM2	cellulose-binding domain family II	20	21	21
CBM20	starch-binding domains	24	26	27
CBM26	starch-binding domains	1	1	1
CBM32	Binding to galactose and lactose	9	10	10
CBM35	binds to xylan	2	2	2
CBM37	broad binding specificity to xylan, chitin, microcrystalline and phosphoric-acid swollen cellulose	1	1	1
CBM42	Binding to arabinofuranose	2	2	2
CBM47	Fucose-binding activity	2	2	2
CBM48	glycogen-binding function	5	6	6
CBM5	Chitin-binding	7	7	7
CBM50	attached to various enzymes from families GH18, GH19, GH23, GH24, GH25 and GH73	82	94	93
CBM6	cellulose-binding	2	2	2
CBM9	xylanases-binding	4	4	4
CBM10|CBM2		2	2	2
CBM12|GH18		1	1	1
CBM2|CBM57		1	1	1
CBM32|GH85		1	2	2
CBM32|PL8		1	1	1
CBM48|GH13		15	15	15
CBM5|GH18		6	8	8
CBM50|GH18		7	8	8
CBM50|GH73		2	2	2
CBM6|GH92		1	1	1
